# Supplementary material for: Potassium bis­(1,1,1,5,5,5-hexa­fluoro­pentane-2,4-dionato)bis­(4,4,4-trifluoro-1-phenyl­butane-1,3-dionato)europate(III)
Source: Acta Crystallogr Sect E Struct Rep Online. 2010 Jun 16;66(Pt 7):m799–800. doi: 10.1107/S1600536810021458 (PMC3006768; doi:10.1107/S1600536810021458)
Supplement: Supplementary file 1 [file e-66-0m799-sup1.cif]

##############################################################################
###                                                                        ###
###        Electronic paper (Acta Crystallographica Section E)             ###
###                                                                        ###
##############################################################################
#                                                                            #
# This CIF contains the data in a paper accepted for publication in Acta     #
# Crystallographica Section E. It conforms to the requirements of Notes      #
# for Authors for Section E, and has been peer reviewed under the auspices   #
# of the IUCr Commission on Journals.                                        #
#                                                                            #
# Full details of the Crystallographic Information File format               #
# are given in the paper "The Crystallographic Information File (CIF):       #
# a New Standard Archive File for Crystallography" by S. R. Hall, F. H.      #
# Allen and I. D. Brown [Acta Cryst. (1991), A47, 655-685].                  #
#                                                                            #
# The current version of the core CIF dictionary is obtainable from          #
# ftp://ftp.iucr.org/pub/cif_core.dic. The current version number is 2.4.    #
#                                                                            #
# Software is freely available for graphical display of the structure(s) in  #
# this CIF.  For information consult the CIF home page http://www.iucr.org/  #
# cif/home.html                                                              #
#                                                                            #
# This file may be used for bona fide research purposes within the           #
# scientific community so long as proper attribution is given to the journal # 
# article from which it was obtained.                                        #
#                                                                            #
##############################################################################
                                             
data_I
_audit_creation_method     SHELXL97
_chemical_name_systematic
;
Potassium bis(1,1,1,5,5,5-hexafluoropentane-2,4-dionato)bis(4,4,4-trifluoro-1-
phenylbutane-1,3-dionato)europate(III)
;
_chemical_name_common     'potassium bis(hfac)-bis(btfac)europium(III)'
_chemical_formula_moiety     'K +, C30 H14 Eu F18 O8 -'
_chemical_formula_sum     'C30 H14 Eu F18 K O8'
_chemical_formula_iupac     'K [Eu (C5 H F6 O2)2 (C10 H6 F3 O2)2]'
_chemical_formula_weight     1035.47
_chemical_melting_point     ?
_symmetry_cell_setting     triclinic
_symmetry_space_group_name_H-M     'P -1'
_symmetry_space_group_name_hall     '-P 1'
loop_
    _symmetry_equiv_pos_as_xyz
    'x, y, z'
    '-x, -y, -z'
_cell_length_a     11.737(2)
_cell_length_b     12.468(2)
_cell_length_c     13.788(3)
_cell_angle_alpha     68.457(8)
_cell_angle_beta     71.791(8)
_cell_angle_gamma     71.726(8)
_cell_volume     1737.1(5)
_cell_formula_units_Z     2
_cell_measurement_reflns_used     30786
_cell_measurement_theta_min     4.70
_cell_measurement_theta_max     27.50
_cell_measurement_temperature     100(2)
_exptl_crystal_description     block
_exptl_crystal_colour     colourless
_exptl_crystal_size_max     0.12
_exptl_crystal_size_mid     0.06
_exptl_crystal_size_min     0.03
_exptl_crystal_density_diffrn     1.980
_exptl_crystal_density_meas     ?
_exptl_crystal_density_method     'not measured'
_exptl_crystal_F_000     1004
_exptl_absorpt_coefficient_mu     2.071
_exptl_absorpt_correction_type     multi-scan
_exptl_absorpt_process_details     '(ABSCOR; Higashi, 2001)'
_exptl_absorpt_correction_T_min     0.7892
_exptl_absorpt_correction_T_max     0.9405
_exptl_special_details
;
;
_diffrn_ambient_temperature     100(2)
_diffrn_radiation_type     MoK\a
_diffrn_radiation_wavelength     0.71069
_diffrn_radiation_source     'fine-focus sealed tube'
_diffrn_radiation_monochromator     graphite
_diffrn_measurement_device_type     'Rigaku AFC12 with Saturn 724+ CCD'
_diffrn_measurement_method     \w-scans
_diffrn_detector_area_resol_mean     ?
_diffrn_reflns_number     25336
_diffrn_reflns_av_R_equivalents     0.0000
_diffrn_reflns_av_sigmaI/netI     0.0330
_diffrn_reflns_theta_min     4.70
_diffrn_reflns_theta_max     25.00
_diffrn_reflns_theta_full     25.00
_diffrn_measured_fraction_theta_max     0.961
_diffrn_measured_fraction_theta_full     0.961
_diffrn_reflns_limit_h_min     -13
_diffrn_reflns_limit_h_max     13
_diffrn_reflns_limit_k_min     -14
_diffrn_reflns_limit_k_max     14
_diffrn_reflns_limit_l_min     -16
_diffrn_reflns_limit_l_max     16
_diffrn_standards_number     ?
_diffrn_standards_interval_count     ?
_diffrn_standards_interval_time     ?
_diffrn_standards_decay_%     ?
_refine_special_details
;
Refinement of <i>F</i>^2^ against ALL reflections. The weighted <i>R</i>-factor
wR and goodness of fit <i>S</i> are based on <i>F</i>^2^, conventional
<i>R</i>-factors <i>R</i> are based on <i>F</i>, with <i>F</i> set to zero for
negative <i>F</i>^2^. The threshold expression of <i>F</i>^2^ >
\s(<i>F</i>^2^) is used only for calculating <i>R</i>-factors(gt) etc. and is
not relevant to the choice of reflections for refinement. <i>R</i>-factors
based on <i>F</i>^2^ are statistically about twice as large as those based on
<i>F</i>, and <i>R</i>- factors based on ALL data will be even larger.
;
_reflns_number_total     25336
_reflns_number_gt     22905
_reflns_threshold_expression     I>2\s(I)
_refine_ls_structure_factor_coef     Fsqd
_refine_ls_matrix_type     full
_refine_ls_R_factor_all     0.1093
_refine_ls_R_factor_gt     0.0964
_refine_ls_wR_factor_gt     0.1924
_refine_ls_wR_factor_ref     0.1969
_refine_ls_goodness_of_fit_ref     2.995
_refine_ls_restrained_S_all     2.995
_refine_ls_number_reflns     25336
_refine_ls_number_parameters     527
_refine_ls_number_restraints     0
_refine_ls_hydrogen_treatment     constr
_refine_ls_weighting_scheme     calc
_refine_ls_weighting_details
                 'calc w=1/[\s^2^(Fo^2^)+(0.0400P)^2^] where P=(Fo^2^+2Fc^2^)/3'
_atom_sites_solution_hydrogens     geom
_atom_sites_solution_primary     direct
_atom_sites_solution_secondary     difmap
_refine_ls_shift/su_max     0.008
_refine_ls_shift/su_mean     0.000
_refine_diff_density_max     3.652
_refine_diff_density_min     -3.790
_refine_ls_extinction_method     none
_refine_ls_extinction_coef     ?
loop_
    _atom_type_symbol
    _atom_type_description
    _atom_type_scat_dispersion_real
    _atom_type_scat_dispersion_imag
    _atom_type_scat_source
    'C' 'C' 0.0033 0.0016
                         'International Tables Vol C Tables 4.2.6.8 and 6.1.1.4'
    'H' 'H' 0.0000 0.0000
                         'International Tables Vol C Tables 4.2.6.8 and 6.1.1.4'
    'N' 'N' 0.0061 0.0033
                         'International Tables Vol C Tables 4.2.6.8 and 6.1.1.4'
    'O' 'O' 0.0106 0.0060
                         'International Tables Vol C Tables 4.2.6.8 and 6.1.1.4'
    'Cl' 'Cl' 0.1484 0.1585
                         'International Tables Vol C Tables 4.2.6.8 and 6.1.1.4'
    'Co' 'Co' 0.3494 0.9721
                         'International Tables Vol C Tables 4.2.6.8 and 6.1.1.4'
_computing_data_collection     'CrystalClear (Rigaku/MSC, 2008)'
_computing_cell_refinement     'CrystalClear (Rigaku/MSC, 2008)'
_computing_data_reduction     'CrystalClear (Rigaku/MSC, 2008)'
_computing_structure_solution
;
SIR97 (Altomare <i>et al.</i>,  1999) within WinGX (Farrugia,
1999)
;
_computing_structure_refinement     'SHELXL97 (Sheldrick, 2008)'
_computing_molecular_graphics
            'ORTEP-3 (Farrugia, 1997) and POV-RAY (Persistence of Vision, 2004)'
_computing_publication_material     'SHELXL97 (Sheldrick, 2008)'
loop_
    _atom_site_type_symbol
    _atom_site_label
    _atom_site_fract_x
    _atom_site_fract_y
    _atom_site_fract_z
    _atom_site_U_iso_or_equiv
    _atom_site_adp_type
    _atom_site_calc_flag
    _atom_site_refinement_flags
    _atom_site_occupancy
    _atom_site_disorder_assembly
    _atom_site_disorder_group
    C C1 0.1917(8) 0.5647(8) -0.0670(7) 0.046(2) Uani d . 1 . .
    C C2 0.1678(6) 0.5603(6) 0.0491(5) 0.0270(16) Uani d . 1 . .
    C C3 0.0581(7) 0.6211(6) 0.0938(6) 0.0309(17) Uani d . 1 . .
    H H3 0.0018 0.6697 0.0497 0.037 Uiso calc R 1 . .
    C C4 0.0261(6) 0.6153(6) 0.1978(6) 0.0258(16) Uani d . 1 . .
    C C5 -0.0953(7) 0.6967(7) 0.2354(6) 0.0380(19) Uani d . 1 . .
    C C6 0.6359(8) 0.1771(7) 0.1235(6) 0.041(2) Uani d . 1 . .
    C C7 0.5469(7) 0.2239(6) 0.2119(6) 0.0338(17) Uani d . 1 . .
    C C8 0.5666(7) 0.1706(7) 0.3098(7) 0.039(2) Uani d . 1 . .
    H H8 0.6384 0.1092 0.3191 0.047 Uiso calc R 1 . .
    C C9 0.4860(6) 0.2006(6) 0.4008(6) 0.0296(17) Uani d . 1 . .
    C C10 0.5163(8) 0.1435(6) 0.5104(6) 0.0381(19) Uani d . 1 . .
    C C11 0.4273(8) 0.1526(9) 0.5946(6) 0.066(3) Uani d . 1 . .
    H H25 0.3452 0.1863 0.5858 0.079 Uiso calc R 1 . .
    C C12 0.4490(10) 0.1155(9) 0.6927(8) 0.065(3) Uani d . 1 . .
    H H26 0.3856 0.1315 0.7517 0.078 Uiso calc R 1 . .
    C C13 0.5696(10) 0.0513(9) 0.7066(8) 0.058(3) Uani d . 1 . .
    H H27 0.5886 0.0198 0.7752 0.070 Uiso calc R 1 . .
    C C14 0.6554(8) 0.0375(9) 0.6180(8) 0.057(3) Uani d . 1 . .
    H H28 0.7372 -0.0031 0.6249 0.069 Uiso calc R 1 . .
    C C15 0.6304(9) 0.0789(9) 0.5191(7) 0.063(3) Uani d . 1 . .
    H H29 0.6909 0.0628 0.4587 0.076 Uiso calc R 1 . .
    C C16 0.0084(8) 0.1836(7) 0.5500(6) 0.041(2) Uani d . 1 . .
    C C17 0.0708(7) 0.2337(6) 0.4328(6) 0.0319(18) Uani d . 1 . .
    C C18 0.0681(9) 0.1848(8) 0.3593(7) 0.050(3) Uani d . 1 . .
    H H15 0.0174 0.1301 0.3809 0.059 Uiso calc R 1 . .
    C C19 0.1342(8) 0.2112(6) 0.2585(7) 0.040(2) Uani d . 1 . .
    C C20 0.1338(7) 0.1522(6) 0.1815(6) 0.0357(18) Uani d . 1 . .
    C C21 0.2254(11) 0.1550(9) 0.0945(7) 0.079(4) Uani d . 1 . .
    H H16 0.2851 0.1988 0.0802 0.095 Uiso calc R 1 . .
    C C22 0.2341(10) 0.0944(8) 0.0250(8) 0.066(3) Uani d . 1 . .
    H H17 0.3015 0.0934 -0.0349 0.079 Uiso calc R 1 . .
    C C23 0.1444(12) 0.0361(9) 0.0438(9) 0.076(4) Uani d . 1 . .
    H H18 0.1508 -0.0062 -0.0034 0.091 Uiso calc R 1 . .
    C C24 0.0410(10) 0.0374(8) 0.1331(8) 0.068(3) Uani d . 1 . .
    H H19 -0.0242 0.0011 0.1450 0.081 Uiso calc R 1 . .
    C C25 0.0430(9) 0.0959(8) 0.2015(7) 0.049(2) Uani d . 1 . .
    H H20 -0.0211 0.0963 0.2639 0.059 Uiso calc R 1 . .
    C C26 0.2817(8) 0.5623(8) 0.5313(7) 0.045(2) Uani d . 1 . .
    C C27 0.3058(7) 0.5583(6) 0.4158(6) 0.0352(18) Uani d . 1 . .
    C C28 0.3889(6) 0.6178(6) 0.3388(6) 0.0266(16) Uani d . 1 . .
    H H22 0.4258 0.6631 0.3574 0.032 Uiso calc R 1 . .
    C C29 0.4211(6) 0.6142(6) 0.2347(6) 0.0283(16) Uani d . 1 . .
    C C30 0.5014(7) 0.6967(7) 0.1520(6) 0.0388(19) Uani d . 1 . .
    Eu Eu1 0.27159(3) 0.40232(3) 0.27527(3) 0.02047(10) Uani d . 1 . .
    F F1 0.3069(4) 0.5677(4) -0.1188(3) 0.0435(11) Uani d . 1 . .
    F F2 0.1728(5) 0.4659(5) -0.0700(4) 0.0657(17) Uani d . 1 . .
    F F3 0.1194(5) 0.6532(6) -0.1202(4) 0.088(2) Uani d . 1 . .
    F F4 -0.1848(4) 0.6928(5) 0.2024(4) 0.0598(14) Uani d . 1 . .
    F F5 -0.0824(5) 0.8077(4) 0.2013(4) 0.0570(15) Uani d . 1 . .
    F F6 -0.1285(4) 0.6694(4) 0.3418(3) 0.0407(11) Uani d . 1 . .
    F F7 0.6624(4) 0.2662(3) 0.0350(3) 0.0412(11) Uani d . 1 . .
    F F8 0.7376(5) 0.1090(5) 0.1463(4) 0.0737(17) Uani d . 1 . .
    F F9 0.5835(5) 0.1168(4) 0.0933(4) 0.0519(13) Uani d . 1 . .
    F F10 0.0912(5) 0.1121(3) 0.6036(4) 0.0563(14) Uani d . 1 . .
    F F11 -0.0526(4) 0.2664(3) 0.5961(3) 0.0385(10) Uani d . 1 . .
    F F12 -0.0690(5) 0.1203(4) 0.5625(4) 0.0638(15) Uani d . 1 . .
    F F13 0.5488(4) 0.6708(4) 0.0626(3) 0.0395(10) Uani d . 1 . .
    F F14 0.4382(5) 0.8067(4) 0.1321(4) 0.0584(16) Uani d . 1 . .
    F F15 0.5956(5) 0.6911(5) 0.1884(4) 0.0709(16) Uani d . 1 . .
    F F16 0.1628(4) 0.5698(4) 0.5792(3) 0.0427(11) Uani d . 1 . .
    F F17 0.3433(5) 0.4672(5) 0.5884(4) 0.0657(17) Uani d . 1 . .
    F F18 0.3105(6) 0.6547(5) 0.5334(4) 0.0800(19) Uani d . 1 . .
    O O1 0.2551(4) 0.4986(5) 0.0915(4) 0.0251(12) Uani d . 1 . .
    O O2 0.0837(4) 0.5516(4) 0.2704(4) 0.0269(11) Uani d . 1 . .
    O O3 0.4609(4) 0.3098(4) 0.1823(4) 0.0312(11) Uani d . 1 . .
    O O4 0.3868(4) 0.2735(4) 0.3960(4) 0.0358(12) Uani d . 1 . .
    O O5 0.1244(4) 0.3130(4) 0.4191(3) 0.0291(11) Uani d . 1 . .
    O O6 0.2076(5) 0.2811(4) 0.2196(4) 0.0368(12) Uani d . 1 . .
    O O7 0.3927(4) 0.5503(4) 0.1993(4) 0.0273(11) Uani d . 1 . .
    O O8 0.2463(4) 0.4963(5) 0.4063(4) 0.0302(13) Uani d . 1 . .
    K K1 0.0000 0.5000 0.5000 0.0293(6) Uani d S 1 . .
    K K2 0.5000 0.5000 0.0000 0.0270(6) Uani d S 1 . .
loop_
    _atom_site_aniso_label
    _atom_site_aniso_U_11
    _atom_site_aniso_U_22
    _atom_site_aniso_U_33
    _atom_site_aniso_U_12
    _atom_site_aniso_U_13
    _atom_site_aniso_U_23
    C1 0.042(5) 0.060(6) 0.039(5) 0.001(4) -0.019(4) -0.020(4)
    C2 0.023(4) 0.037(4) 0.021(4) -0.013(3) -0.003(3) -0.007(3)
    C3 0.031(4) 0.033(4) 0.022(4) -0.006(3) -0.003(3) -0.003(3)
    C4 0.018(4) 0.018(3) 0.035(4) 0.003(3) -0.005(3) -0.008(3)
    C5 0.037(5) 0.050(5) 0.027(4) -0.004(4) -0.013(4) -0.012(4)
    C6 0.044(5) 0.040(5) 0.029(4) 0.002(4) 0.001(4) -0.014(4)
    C7 0.029(4) 0.028(4) 0.041(5) -0.002(3) -0.002(4) -0.015(3)
    C8 0.026(4) 0.030(4) 0.049(5) 0.005(3) 0.000(4) -0.013(4)
    C9 0.026(4) 0.033(4) 0.025(4) -0.009(3) 0.002(3) -0.007(3)
    C10 0.051(5) 0.023(4) 0.034(4) -0.004(3) -0.010(4) -0.003(3)
    C11 0.037(5) 0.099(8) 0.025(5) 0.013(5) -0.010(4) 0.001(5)
    C12 0.064(7) 0.074(7) 0.051(6) 0.007(5) -0.020(5) -0.026(5)
    C13 0.060(7) 0.075(7) 0.053(6) -0.007(5) -0.030(6) -0.026(5)
    C14 0.030(5) 0.076(7) 0.058(6) -0.015(4) -0.018(5) -0.001(5)
    C15 0.046(6) 0.071(7) 0.024(5) 0.032(5) -0.008(4) 0.001(4)
    C16 0.057(5) 0.027(4) 0.032(4) -0.020(4) 0.003(4) -0.001(3)
    C17 0.034(4) 0.017(4) 0.033(4) -0.009(3) 0.011(3) -0.007(3)
    C18 0.064(6) 0.047(6) 0.049(6) -0.033(5) 0.014(5) -0.031(4)
    C19 0.058(5) 0.032(4) 0.039(5) -0.023(4) -0.015(4) -0.009(4)
    C20 0.048(5) 0.034(4) 0.029(4) -0.025(4) 0.001(4) -0.007(3)
    C21 0.141(10) 0.098(8) 0.032(5) -0.096(8) 0.022(6) -0.034(5)
    C22 0.080(7) 0.041(5) 0.072(7) -0.021(5) 0.010(6) -0.028(5)
    C23 0.104(9) 0.052(6) 0.068(7) -0.019(6) 0.005(7) -0.032(6)
    C24 0.088(8) 0.052(6) 0.059(7) -0.035(5) 0.002(6) -0.010(5)
    C25 0.070(6) 0.060(6) 0.033(5) -0.044(5) 0.001(4) -0.018(4)
    C26 0.050(6) 0.058(6) 0.040(5) -0.017(5) -0.011(5) -0.023(4)
    C27 0.030(4) 0.030(4) 0.055(5) 0.004(3) -0.018(4) -0.025(4)
    C28 0.017(4) 0.028(4) 0.045(5) -0.011(3) -0.014(3) -0.012(3)
    C29 0.026(4) 0.031(4) 0.031(4) -0.003(3) -0.014(3) -0.009(3)
    C30 0.041(5) 0.047(5) 0.040(5) -0.029(4) -0.008(4) -0.009(4)
    Eu1 0.01748(16) 0.02274(16) 0.02001(16) -0.00665(12) 0.00050(11)
                                                                    -0.00718(13)
    F1 0.047(3) 0.057(3) 0.027(2) -0.017(2) -0.004(2) -0.013(2)
    F2 0.067(4) 0.100(6) 0.058(4) -0.045(3) 0.001(3) -0.046(3)
    F3 0.066(4) 0.129(5) 0.034(3) 0.036(4) -0.023(3) -0.024(3)
    F4 0.028(3) 0.092(4) 0.074(4) 0.013(2) -0.025(3) -0.052(3)
    F5 0.077(4) 0.025(3) 0.053(3) -0.002(2) -0.005(3) -0.008(2)
    F6 0.027(2) 0.041(2) 0.044(3) 0.0052(18) -0.001(2) -0.018(2)
    F7 0.037(3) 0.036(2) 0.039(3) -0.0106(19) 0.012(2) -0.014(2)
    F8 0.054(3) 0.080(4) 0.051(3) 0.039(3) -0.011(3) -0.025(3)
    F9 0.069(3) 0.037(2) 0.045(3) -0.013(2) 0.011(3) -0.027(2)
    F10 0.068(3) 0.036(2) 0.038(3) 0.000(3) 0.001(3) -0.001(2)
    F11 0.042(3) 0.042(2) 0.030(2) -0.017(2) 0.006(2) -0.016(2)
    F12 0.096(4) 0.060(3) 0.043(3) -0.060(3) 0.019(3) -0.018(2)
    F13 0.037(2) 0.047(3) 0.033(2) -0.022(2) 0.007(2) -0.011(2)
    F14 0.092(4) 0.031(3) 0.043(3) -0.021(3) 0.003(3) -0.011(2)
    F15 0.067(4) 0.109(4) 0.053(3) -0.066(3) -0.008(3) -0.008(3)
    F16 0.038(3) 0.057(3) 0.031(2) -0.011(2) 0.006(2) -0.023(2)
    F17 0.051(3) 0.104(6) 0.037(3) 0.000(3) -0.024(3) -0.017(3)
    F18 0.120(5) 0.106(5) 0.051(3) -0.075(4) 0.008(3) -0.046(3)
    O1 0.024(3) 0.029(2) 0.031(3) -0.015(2) -0.001(3) -0.015(2)
    O2 0.029(3) 0.029(3) 0.023(3) -0.013(2) 0.003(2) -0.009(2)
    O3 0.023(3) 0.028(3) 0.035(3) -0.003(2) 0.004(2) -0.011(2)
    O4 0.028(3) 0.038(3) 0.030(3) 0.007(2) -0.004(2) -0.012(2)
    O5 0.038(3) 0.033(3) 0.018(2) -0.014(2) 0.001(2) -0.011(2)
    O6 0.041(3) 0.044(3) 0.034(3) -0.020(2) 0.002(2) -0.020(2)
    O7 0.022(3) 0.034(3) 0.032(3) -0.012(2) -0.003(2) -0.015(2)
    O8 0.028(3) 0.027(2) 0.041(4) -0.010(2) -0.004(3) -0.016(2)
    K1 0.0263(13) 0.0289(11) 0.0318(18) -0.0071(10) -0.0013(13) -0.0118(9)
    K2 0.0237(12) 0.0352(11) 0.0197(16) -0.0096(10) 0.0031(12) -0.0095(9)
_geom_special_details
;
All esds (except the esd in the dihedral angle between two l.s. planes) are
estimated using the full covariance matrix. The cell esds are taken into
account individually in the estimation of esds in distances, angles and
torsion angles; correlations between esds in cell parameters are only used
when they are defined by crystal symmetry. An approximate (isotropic)
treatment of cell esds is used for estimating esds involving l.s. planes.
;
loop_
    _geom_bond_atom_site_label_1
    _geom_bond_atom_site_label_2
    _geom_bond_site_symmetry_2
    _geom_bond_distance
    _geom_bond_publ_flag
    C1 F3 . 1.297(9) ?
    C1 F1 . 1.322(9) ?
    C1 F2 . 1.335(10) ?
    C1 C2 . 1.519(10) ?
    C2 O1 . 1.239(8) ?
    C2 C3 . 1.359(10) ?
    C3 C4 . 1.345(10) ?
    C3 H3 . 0.9500 ?
    C4 O2 . 1.261(8) ?
    C4 C5 . 1.531(10) ?
    C5 F4 . 1.288(8) ?
    C5 F5 . 1.330(9) ?
    C5 F6 . 1.334(8) ?
    C6 F8 . 1.284(9) ?
    C6 F9 . 1.339(10) ?
    C6 F7 . 1.343(8) ?
    C6 C7 . 1.504(10) ?
    C7 O3 . 1.262(9) ?
    C7 C8 . 1.325(11) ?
    C8 C9 . 1.410(10) ?
    C8 H8 . 0.9500 ?
    C9 O4 . 1.236(8) ?
    C9 C10 . 1.518(10) ?
    C10 C11 . 1.311(11) ?
    C10 C15 . 1.345(12) ?
    C11 C12 . 1.338(12) ?
    C11 H25 . 0.9500 ?
    C12 C13 . 1.423(14) ?
    C12 H26 . 0.9500 ?
    C13 C14 . 1.347(13) ?
    C13 H27 . 0.9500 ?
    C14 C15 . 1.361(12) ?
    C14 H28 . 0.9500 ?
    C15 H29 . 0.9500 ?
    C16 F10 . 1.307(10) ?
    C16 F11 . 1.310(8) ?
    C16 F12 . 1.315(9) ?
    C16 C17 . 1.531(10) ?
    C17 O5 . 1.260(8) ?
    C17 C18 . 1.373(11) ?
    C18 C19 . 1.340(11) ?
    C18 H15 . 0.9500 ?
    C19 O6 . 1.276(9) ?
    C19 C20 . 1.499(10) ?
    C20 C21 . 1.335(11) ?
    C20 C25 . 1.360(11) ?
    C21 C22 . 1.386(12) ?
    C21 H16 . 0.9500 ?
    C22 C23 . 1.369(15) ?
    C22 H17 . 0.9500 ?
    C23 C24 . 1.435(14) ?
    C23 H18 . 0.9500 ?
    C24 C25 . 1.396(12) ?
    C24 H19 . 0.9500 ?
    C25 H20 . 0.9500 ?
    C26 F17 . 1.296(10) ?
    C26 F18 . 1.310(9) ?
    C26 F16 . 1.334(9) ?
    C26 C27 . 1.545(11) ?
    C27 O8 . 1.253(8) ?
    C27 C28 . 1.363(10) ?
    C28 C29 . 1.380(10) ?
    C28 H22 . 0.9500 ?
    C29 O7 . 1.239(8) ?
    C29 C30 . 1.524(10) ?
    C30 F13 . 1.297(8) ?
    C30 F14 . 1.312(9) ?
    C30 F15 . 1.323(9) ?
    Eu1 O4 . 2.294(5) y
    Eu1 O6 . 2.315(5) y
    Eu1 O5 . 2.367(4) y
    Eu1 O3 . 2.368(4) y
    Eu1 O8 . 2.394(5) y
    Eu1 O2 . 2.400(5) y
    Eu1 O7 . 2.412(4) y
    Eu1 O1 . 2.413(5) y
loop_
    _geom_angle_atom_site_label_1
    _geom_angle_atom_site_label_2
    _geom_angle_atom_site_label_3
    _geom_angle_site_symmetry_1
    _geom_angle_site_symmetry_3
    _geom_angle
    _geom_angle_publ_flag
    F3 C1 F1 . . 108.5(7) ?
    F3 C1 F2 . . 107.2(7) ?
    F1 C1 F2 . . 106.0(6) ?
    F3 C1 C2 . . 113.2(7) ?
    F1 C1 C2 . . 112.7(7) ?
    F2 C1 C2 . . 108.8(7) ?
    O1 C2 C3 . . 128.0(7) ?
    O1 C2 C1 . . 113.1(6) ?
    C3 C2 C1 . . 118.9(7) ?
    C4 C3 C2 . . 122.7(7) ?
    C4 C3 H3 . . 118.7 ?
    C2 C3 H3 . . 118.7 ?
    O2 C4 C3 . . 128.6(6) ?
    O2 C4 C5 . . 114.3(6) ?
    C3 C4 C5 . . 117.1(6) ?
    F4 C5 F5 . . 109.1(6) ?
    F4 C5 F6 . . 107.6(6) ?
    F5 C5 F6 . . 105.5(6) ?
    F4 C5 C4 . . 112.5(6) ?
    F5 C5 C4 . . 110.0(6) ?
    F6 C5 C4 . . 111.9(6) ?
    F8 C6 F9 . . 107.5(7) ?
    F8 C6 F7 . . 108.2(7) ?
    F9 C6 F7 . . 104.3(6) ?
    F8 C6 C7 . . 115.2(7) ?
    F9 C6 C7 . . 110.2(7) ?
    F7 C6 C7 . . 110.9(6) ?
    O3 C7 C8 . . 128.2(7) ?
    O3 C7 C6 . . 114.5(7) ?
    C8 C7 C6 . . 117.4(7) ?
    C7 C8 C9 . . 123.1(7) ?
    C7 C8 H8 . . 118.4 ?
    C9 C8 H8 . . 118.4 ?
    O4 C9 C8 . . 122.1(7) ?
    O4 C9 C10 . . 116.4(6) ?
    C8 C9 C10 . . 121.5(7) ?
    C11 C10 C15 . . 121.9(8) ?
    C11 C10 C9 . . 118.3(7) ?
    C15 C10 C9 . . 119.6(7) ?
    C10 C11 C12 . . 121.7(9) ?
    C10 C11 H25 . . 119.1 ?
    C12 C11 H25 . . 119.1 ?
    C11 C12 C13 . . 118.4(9) ?
    C11 C12 H26 . . 120.8 ?
    C13 C12 H26 . . 120.8 ?
    C14 C13 C12 . . 116.9(9) ?
    C14 C13 H27 . . 121.5 ?
    C12 C13 H27 . . 121.5 ?
    C13 C14 C15 . . 123.0(9) ?
    C13 C14 H28 . . 118.5 ?
    C15 C14 H28 . . 118.5 ?
    C10 C15 C14 . . 117.2(8) ?
    C10 C15 H29 . . 121.4 ?
    C14 C15 H29 . . 121.4 ?
    F10 C16 F11 . . 108.0(7) ?
    F10 C16 F12 . . 105.7(6) ?
    F11 C16 F12 . . 107.2(6) ?
    F10 C16 C17 . . 109.8(7) ?
    F11 C16 C17 . . 112.5(6) ?
    F12 C16 C17 . . 113.2(7) ?
    O5 C17 C18 . . 128.8(7) ?
    O5 C17 C16 . . 112.7(7) ?
    C18 C17 C16 . . 118.4(7) ?
    C19 C18 C17 . . 122.5(8) ?
    C19 C18 H15 . . 118.7 ?
    C17 C18 H15 . . 118.7 ?
    O6 C19 C18 . . 125.3(7) ?
    O6 C19 C20 . . 113.3(7) ?
    C18 C19 C20 . . 121.3(7) ?
    C21 C20 C25 . . 121.3(7) ?
    C21 C20 C19 . . 118.3(7) ?
    C25 C20 C19 . . 120.3(7) ?
    C20 C21 C22 . . 120.5(8) ?
    C20 C21 H16 . . 119.7 ?
    C22 C21 H16 . . 119.7 ?
    C23 C22 C21 . . 119.3(9) ?
    C23 C22 H17 . . 120.4 ?
    C21 C22 H17 . . 120.4 ?
    C22 C23 C24 . . 121.4(10) ?
    C22 C23 H18 . . 119.3 ?
    C24 C23 H18 . . 119.3 ?
    C25 C24 C23 . . 115.3(10) ?
    C25 C24 H19 . . 122.4 ?
    C23 C24 H19 . . 122.4 ?
    C20 C25 C24 . . 122.0(8) ?
    C20 C25 H20 . . 119.0 ?
    C24 C25 H20 . . 119.0 ?
    F17 C26 F18 . . 109.0(7) ?
    F17 C26 F16 . . 107.3(7) ?
    F18 C26 F16 . . 106.6(7) ?
    F17 C26 C27 . . 111.0(7) ?
    F18 C26 C27 . . 111.8(7) ?
    F16 C26 C27 . . 110.9(7) ?
    O8 C27 C28 . . 128.3(7) ?
    O8 C27 C26 . . 113.8(7) ?
    C28 C27 C26 . . 117.9(7) ?
    C27 C28 C29 . . 122.0(6) ?
    C27 C28 H22 . . 119.0 ?
    C29 C28 H22 . . 119.0 ?
    O7 C29 C28 . . 127.5(7) ?
    O7 C29 C30 . . 114.9(6) ?
    C28 C29 C30 . . 117.6(6) ?
    F13 C30 F14 . . 109.0(6) ?
    F13 C30 F15 . . 106.0(6) ?
    F14 C30 F15 . . 107.1(6) ?
    F13 C30 C29 . . 113.6(6) ?
    F14 C30 C29 . . 110.4(6) ?
    F15 C30 C29 . . 110.5(6) ?
    O4 Eu1 O6 . . 104.33(17) ?
    O4 Eu1 O5 . . 76.78(17) ?
    O6 Eu1 O5 . . 71.91(16) ?
    O4 Eu1 O3 . . 70.88(16) ?
    O6 Eu1 O3 . . 78.60(17) ?
    O5 Eu1 O3 . . 128.55(14) ?
    O4 Eu1 O8 . . 72.72(18) ?
    O6 Eu1 O8 . . 149.11(16) ?
    O5 Eu1 O8 . . 77.60(16) ?
    O3 Eu1 O8 . . 126.22(16) ?
    O4 Eu1 O2 . . 139.43(16) ?
    O6 Eu1 O2 . . 94.56(17) ?
    O5 Eu1 O2 . . 75.54(15) ?
    O3 Eu1 O2 . . 149.11(16) ?
    O8 Eu1 O2 . . 72.79(16) ?
    O4 Eu1 O7 . . 97.01(17) ?
    O6 Eu1 O7 . . 138.70(16) ?
    O5 Eu1 O7 . . 148.45(15) ?
    O3 Eu1 O7 . . 75.60(15) ?
    O8 Eu1 O7 . . 71.08(16) ?
    O2 Eu1 O7 . . 91.44(13) ?
    O4 Eu1 O1 . . 149.01(16) ?
    O6 Eu1 O1 . . 71.28(16) ?
    O5 Eu1 O1 . . 127.16(15) ?
    O3 Eu1 O1 . . 78.24(17) ?
    O8 Eu1 O1 . . 126.86(13) ?
    O2 Eu1 O1 . . 71.08(16) ?
    O7 Eu1 O1 . . 72.26(15) ?
    O4 Eu1 K2 . . 107.55(12) ?
    O6 Eu1 K2 . . 93.08(12) ?
    O5 Eu1 K2 . . 164.99(11) ?
    O3 Eu1 K2 . . 44.52(11) ?
    O8 Eu1 K2 . . 117.38(12) ?
    O2 Eu1 K2 . . 106.88(10) ?
    O7 Eu1 K2 . . 46.38(11) ?
    O1 Eu1 K2 . . 44.11(10) ?
    O4 Eu1 K1 . . 92.65(12) ?
    O6 Eu1 K1 . . 106.80(12) ?
    O5 Eu1 K1 . . 43.66(10) ?
    O3 Eu1 K1 . . 163.53(12) ?
    O8 Eu1 K1 . . 44.13(11) ?
    O2 Eu1 K1 . . 47.16(11) ?
    O7 Eu1 K1 . . 107.07(11) ?
    O1 Eu1 K1 . . 118.19(12) ?
    K2 Eu1 K1 . . 147.309(12) ?
    C1 F1 K2 . . 120.3(4) ?
    C5 F6 K1 . . 129.9(4) ?
    C6 F7 K2 . . 121.4(4) ?
    C16 F11 K1 . . 119.4(4) ?
    C30 F13 K2 . . 127.8(4) ?
    C26 F16 K1 . . 121.0(4) ?
    C2 O1 Eu1 . . 133.2(4) ?
    C2 O1 K2 . . 125.6(4) ?
    Eu1 O1 K2 . . 98.37(15) ?
    C4 O2 Eu1 . . 133.7(4) ?
    C4 O2 K1 . . 129.6(4) ?
    Eu1 O2 K1 . . 95.34(15) ?
    C7 O3 Eu1 . . 133.5(5) ?
    C7 O3 K2 . . 122.7(4) ?
    Eu1 O3 K2 . . 98.83(15) ?
    C9 O4 Eu1 . . 141.3(5) ?
    C17 O5 Eu1 . . 132.8(4) ?
    C17 O5 K1 . . 120.0(4) ?
    Eu1 O5 K1 . . 99.91(15) ?
    C19 O6 Eu1 . . 138.0(5) ?
    C29 O7 Eu1 . . 134.9(5) ?
    C29 O7 K2 . . 128.1(4) ?
    Eu1 O7 K2 . . 95.88(14) ?
    C27 O8 Eu1 . . 133.6(5) ?
    C27 O8 K1 . . 124.7(4) ?
    Eu1 O8 K1 . . 98.81(14) ?
    O5 K1 O5 2_566 . 180.0 ?
    O5 K1 O8 2_566 2_566 65.46(14) ?
    O5 K1 O8 . 2_566 114.54(14) ?
    O5 K1 O8 2_566 . 114.54(14) ?
    O5 K1 O8 . . 65.46(14) ?
    O8 K1 O8 2_566 . 180.0 ?
    O5 K1 F6 2_566 . 74.59(13) ?
    O5 K1 F6 . . 105.41(13) ?
    O8 K1 F6 2_566 . 75.14(14) ?
    O8 K1 F6 . . 104.86(14) ?
    O5 K1 F6 2_566 2_566 105.41(13) ?
    O5 K1 F6 . 2_566 74.59(13) ?
    O8 K1 F6 2_566 2_566 104.86(14) ?
    O8 K1 F6 . 2_566 75.14(14) ?
    F6 K1 F6 . 2_566 180.0 ?
    O5 K1 O2 2_566 2_566 62.26(13) ?
    O5 K1 O2 . 2_566 117.74(13) ?
    O8 K1 O2 2_566 2_566 60.32(14) ?
    O8 K1 O2 . 2_566 119.68(14) ?
    F6 K1 O2 . 2_566 127.09(12) ?
    F6 K1 O2 2_566 2_566 52.91(12) ?
    O5 K1 O2 2_566 . 117.74(13) ?
    O5 K1 O2 . . 62.26(13) ?
    O8 K1 O2 2_566 . 119.68(14) ?
    O8 K1 O2 . . 60.32(14) ?
    F6 K1 O2 . . 52.91(12) ?
    F6 K1 O2 2_566 . 127.09(12) ?
    O2 K1 O2 2_566 . 180.0000(10)
                                ?
    O5 K1 F11 2_566 2_566 56.45(12) ?
    O5 K1 F11 . 2_566 123.55(12) ?
    O8 K1 F11 2_566 2_566 113.43(13) ?
    O8 K1 F11 . 2_566 66.57(13) ?
    F6 K1 F11 . 2_566 61.25(13) ?
    F6 K1 F11 2_566 2_566 118.75(13) ?
    O2 K1 F11 2_566 2_566 110.84(11) ?
    O2 K1 F11 . 2_566 69.16(11) ?
    O5 K1 F11 2_566 . 123.55(12) ?
    O5 K1 F11 . . 56.45(12) ?
    O8 K1 F11 2_566 . 66.57(13) ?
    O8 K1 F11 . . 113.43(13) ?
    F6 K1 F11 . . 118.75(13) ?
    F6 K1 F11 2_566 . 61.25(13) ?
    O2 K1 F11 2_566 . 69.16(11) ?
    O2 K1 F11 . . 110.84(11) ?
    F11 K1 F11 2_566 . 180.0000(10)
                                  ?
    O5 K1 F16 2_566 2_566 111.12(13) ?
    O5 K1 F16 . 2_566 68.88(13) ?
    O8 K1 F16 2_566 2_566 55.40(12) ?
    O8 K1 F16 . 2_566 124.60(12) ?
    F6 K1 F16 . 2_566 59.70(13) ?
    F6 K1 F16 2_566 2_566 120.30(13) ?
    O2 K1 F16 2_566 2_566 108.34(12) ?
    O2 K1 F16 . 2_566 71.66(12) ?
    F11 K1 F16 2_566 2_566 120.65(12) ?
    F11 K1 F16 . 2_566 59.35(12) ?
    O5 K1 F16 2_566 . 68.88(13) ?
    O5 K1 F16 . . 111.12(13) ?
    O8 K1 F16 2_566 . 124.60(12) ?
    O8 K1 F16 . . 55.40(12) ?
    F6 K1 F16 . . 120.30(13) ?
    F6 K1 F16 2_566 . 59.70(13) ?
    O2 K1 F16 2_566 . 71.66(12) ?
    O2 K1 F16 . . 108.34(12) ?
    F11 K1 F16 2_566 . 59.35(12) ?
    F11 K1 F16 . . 120.65(12) ?
    F16 K1 F16 2_566 . 180.00(14) ?
    O1 K2 O1 2_665 . 180.0 ?
    O1 K2 O3 2_665 2_665 65.99(14) ?
    O1 K2 O3 . 2_665 114.01(14) ?
    O1 K2 O3 2_665 . 114.01(14) ?
    O1 K2 O3 . . 65.99(14) ?
    O3 K2 O3 2_665 . 180.00(16) ?
    O1 K2 F13 2_665 2_665 105.49(12) ?
    O1 K2 F13 . 2_665 74.51(12) ?
    O3 K2 F13 2_665 2_665 107.25(13) ?
    O3 K2 F13 . 2_665 72.75(13) ?
    O1 K2 F13 2_665 . 74.51(12) ?
    O1 K2 F13 . . 105.49(12) ?
    O3 K2 F13 2_665 . 72.75(13) ?
    O3 K2 F13 . . 107.25(13) ?
    F13 K2 F13 2_665 . 180.0 ?
    O1 K2 O7 2_665 2_665 60.91(12) ?
    O1 K2 O7 . 2_665 119.09(12) ?
    O3 K2 O7 2_665 2_665 62.65(13) ?
    O3 K2 O7 . 2_665 117.35(13) ?
    F13 K2 O7 2_665 2_665 53.95(11) ?
    F13 K2 O7 . 2_665 126.05(11) ?
    O1 K2 O7 2_665 . 119.09(12) ?
    O1 K2 O7 . . 60.91(12) ?
    O3 K2 O7 2_665 . 117.35(13) ?
    O3 K2 O7 . . 62.65(13) ?
    F13 K2 O7 2_665 . 126.05(11) ?
    F13 K2 O7 . . 53.95(11) ?
    O7 K2 O7 2_665 . 180.0 ?
    O1 K2 F7 2_665 . 66.14(13) ?
    O1 K2 F7 . . 113.86(13) ?
    O3 K2 F7 2_665 . 124.48(12) ?
    O3 K2 F7 . . 55.52(12) ?
    F13 K2 F7 2_665 . 61.71(13) ?
    F13 K2 F7 . . 118.29(13) ?
    O7 K2 F7 2_665 . 70.51(12) ?
    O7 K2 F7 . . 109.49(12) ?
    O1 K2 F7 2_665 2_665 113.86(13) ?
    O1 K2 F7 . 2_665 66.14(13) ?
    O3 K2 F7 2_665 2_665 55.52(12) ?
    O3 K2 F7 . 2_665 124.48(12) ?
    F13 K2 F7 2_665 2_665 118.29(13) ?
    F13 K2 F7 . 2_665 61.71(13) ?
    O7 K2 F7 2_665 2_665 109.49(12) ?
    O7 K2 F7 . 2_665 70.51(12) ?
    F7 K2 F7 . 2_665 180.0 ?
    O1 K2 F1 2_665 . 125.14(13) ?
    O1 K2 F1 . . 54.86(13) ?
    O3 K2 F1 2_665 . 69.57(13) ?
    O3 K2 F1 . . 110.43(13) ?
    F13 K2 F1 2_665 . 59.77(12) ?
    F13 K2 F1 . . 120.23(12) ?
    O7 K2 F1 2_665 . 71.04(12) ?
    O7 K2 F1 . . 108.96(12) ?
    F7 K2 F1 . . 121.13(12) ?
    F7 K2 F1 2_665 . 58.87(12) ?
    O1 K2 F1 2_665 2_665 54.86(13) ?
    O1 K2 F1 . 2_665 125.14(13) ?
    O3 K2 F1 2_665 2_665 110.43(13) ?
    O3 K2 F1 . 2_665 69.57(13) ?
    F13 K2 F1 2_665 2_665 120.23(12) ?
    F13 K2 F1 . 2_665 59.77(12) ?
    O7 K2 F1 2_665 2_665 108.96(12) ?
    O7 K2 F1 . 2_665 71.04(12) ?
    F7 K2 F1 . 2_665 58.87(12) ?
    F7 K2 F1 2_665 2_665 121.13(12) ?
    F1 K2 F1 . 2_665 180.0 ?
loop_
    _geom_torsion_atom_site_label_1
    _geom_torsion_atom_site_label_2
    _geom_torsion_atom_site_label_3
    _geom_torsion_atom_site_label_4
    _geom_torsion_site_symmetry_1
    _geom_torsion_site_symmetry_2
    _geom_torsion_site_symmetry_3
    _geom_torsion_site_symmetry_4
    _geom_torsion
    _geom_torsion_publ_flag
    F3 C1 C2 O1 . . . . -161.2(7) ?
    F1 C1 C2 O1 . . . . -37.6(9) ?
    F2 C1 C2 O1 . . . . 79.7(8) ?
    F3 C1 C2 C3 . . . . 19.0(11) ?
    F1 C1 C2 C3 . . . . 142.6(7) ?
    F2 C1 C2 C3 . . . . -100.1(8) ?
    O1 C2 C3 C4 . . . . -4.5(12) ?
    C1 C2 C3 C4 . . . . 175.2(7) ?
    C2 C3 C4 O2 . . . . -4.5(12) ?
    C2 C3 C4 C5 . . . . 174.8(7) ?
    O2 C4 C5 F4 . . . . -132.8(7) ?
    C3 C4 C5 F4 . . . . 47.8(9) ?
    O2 C4 C5 F5 . . . . 105.4(7) ?
    C3 C4 C5 F5 . . . . -74.0(9) ?
    O2 C4 C5 F6 . . . . -11.5(9) ?
    C3 C4 C5 F6 . . . . 169.1(6) ?
    F8 C6 C7 O3 . . . . 165.1(7) ?
    F9 C6 C7 O3 . . . . -73.2(8) ?
    F7 C6 C7 O3 . . . . 41.8(10) ?
    F8 C6 C7 C8 . . . . -15.8(11) ?
    F9 C6 C7 C8 . . . . 106.0(9) ?
    F7 C6 C7 C8 . . . . -139.1(8) ?
    O3 C7 C8 C9 . . . . 3.2(14) ?
    C6 C7 C8 C9 . . . . -175.8(7) ?
    C7 C8 C9 O4 . . . . 5.1(13) ?
    C7 C8 C9 C10 . . . . -175.6(8) ?
    O4 C9 C10 C11 . . . . 15.6(11) ?
    C8 C9 C10 C11 . . . . -163.8(9) ?
    O4 C9 C10 C15 . . . . -168.9(8) ?
    C8 C9 C10 C15 . . . . 11.7(12) ?
    C15 C10 C11 C12 . . . . 11.7(16) ?
    C9 C10 C11 C12 . . . . -172.9(9) ?
    C10 C11 C12 C13 . . . . -8.0(17) ?
    C11 C12 C13 C14 . . . . 3.1(16) ?
    C12 C13 C14 C15 . . . . -1.8(16) ?
    C11 C10 C15 C14 . . . . -9.7(16) ?
    C9 C10 C15 C14 . . . . 175.0(8) ?
    C13 C14 C15 C10 . . . . 4.9(16) ?
    F10 C16 C17 O5 . . . . -75.9(8) ?
    F11 C16 C17 O5 . . . . 44.5(9) ?
    F12 C16 C17 O5 . . . . 166.3(7) ?
    F10 C16 C17 C18 . . . . 100.6(9) ?
    F11 C16 C17 C18 . . . . -139.0(8) ?
    F12 C16 C17 C18 . . . . -17.2(11) ?
    O5 C17 C18 C19 . . . . 5.4(15) ?
    C16 C17 C18 C19 . . . . -170.5(8) ?
    C17 C18 C19 O6 . . . . 1.4(15) ?
    C17 C18 C19 C20 . . . . 177.2(8) ?
    O6 C19 C20 C21 . . . . 15.3(12) ?
    C18 C19 C20 C21 . . . . -161.0(10) ?
    O6 C19 C20 C25 . . . . -165.8(8) ?
    C18 C19 C20 C25 . . . . 18.0(13) ?
    C25 C20 C21 C22 . . . . -3.7(17) ?
    C19 C20 C21 C22 . . . . 175.3(9) ?
    C20 C21 C22 C23 . . . . 3.0(18) ?
    C21 C22 C23 C24 . . . . 0.7(18) ?
    C22 C23 C24 C25 . . . . -3.6(18) ?
    C21 C20 C25 C24 . . . . 0.5(15) ?
    C19 C20 C25 C24 . . . . -178.4(9) ?
    C23 C24 C25 C20 . . . . 3.0(16) ?
    F17 C26 C27 O8 . . . . 79.2(8) ?
    F18 C26 C27 O8 . . . . -158.8(7) ?
    F16 C26 C27 O8 . . . . -40.0(9) ?
    F17 C26 C27 C28 . . . . -99.1(8) ?
    F18 C26 C27 C28 . . . . 22.8(10) ?
    F16 C26 C27 C28 . . . . 141.7(7) ?
    O8 C27 C28 C29 . . . . -1.5(12) ?
    C26 C27 C28 C29 . . . . 176.6(6) ?
    C27 C28 C29 O7 . . . . -8.5(12) ?
    C27 C28 C29 C30 . . . . 172.0(7) ?
    O7 C29 C30 F13 . . . . -13.5(10) ?
    C28 C29 C30 F13 . . . . 166.1(6) ?
    O7 C29 C30 F14 . . . . 109.3(7) ?
    C28 C29 C30 F14 . . . . -71.1(9) ?
    O7 C29 C30 F15 . . . . -132.4(7) ?
    C28 C29 C30 F15 . . . . 47.2(9) ?
    C3 C2 O1 Eu1 . . . . 20.3(11) ?
    C1 C2 O1 Eu1 . . . . -159.5(5) ?
    O4 Eu1 O1 C2 . . . . 170.4(6) ?
    O6 Eu1 O1 C2 . . . . 83.7(6) ?
    O5 Eu1 O1 C2 . . . . 35.6(7) ?
    O3 Eu1 O1 C2 . . . . 165.5(6) ?
    O8 Eu1 O1 C2 . . . . -67.8(6) ?
    O2 Eu1 O1 C2 . . . . -18.2(6) ?
    O7 Eu1 O1 C2 . . . . -116.1(6) ?
    C3 C4 O2 Eu1 . . . . -2.8(11) ?
    C5 C4 O2 Eu1 . . . . 177.9(4) ?
    O4 Eu1 O2 C4 . . . . -176.9(5) ?
    O6 Eu1 O2 C4 . . . . -58.5(6) ?
    O5 Eu1 O2 C4 . . . . -128.5(6) ?
    O3 Eu1 O2 C4 . . . . 16.8(7) ?
    O8 Eu1 O2 C4 . . . . 150.2(6) ?
    O7 Eu1 O2 C4 . . . . 80.6(6) ?
    O1 Eu1 O2 C4 . . . . 9.9(6) ?
    C8 C7 O3 Eu1 . . . . -13.1(12) ?
    C6 C7 O3 Eu1 . . . . 165.9(5) ?
    O4 Eu1 O3 C7 . . . . 10.3(6) ?
    O6 Eu1 O3 C7 . . . . -99.4(6) ?
    O5 Eu1 O3 C7 . . . . -43.9(7) ?
    O8 Eu1 O3 C7 . . . . 60.2(7) ?
    O2 Eu1 O3 C7 . . . . -179.1(6) ?
    O7 Eu1 O3 C7 . . . . 113.1(7) ?
    O1 Eu1 O3 C7 . . . . -172.4(6) ?
    C8 C9 O4 Eu1 . . . . -3.8(12) ?
    C10 C9 O4 Eu1 . . . . 176.9(5) ?
    O6 Eu1 O4 C9 . . . . 70.1(8) ?
    O5 Eu1 O4 C9 . . . . 137.2(8) ?
    O3 Eu1 O4 C9 . . . . -2.2(7) ?
    O8 Eu1 O4 C9 . . . . -141.9(8) ?
    O2 Eu1 O4 C9 . . . . -174.8(7) ?
    O7 Eu1 O4 C9 . . . . -74.2(8) ?
    O1 Eu1 O4 C9 . . . . -7.3(10) ?
    C18 C17 O5 Eu1 . . . . -10.9(13) ?
    C16 C17 O5 Eu1 . . . . 165.1(5) ?
    O4 Eu1 O5 C17 . . . . -103.0(7) ?
    O6 Eu1 O5 C17 . . . . 7.1(6) ?
    O3 Eu1 O5 C17 . . . . -51.1(7) ?
    O8 Eu1 O5 C17 . . . . -177.9(7) ?
    O2 Eu1 O5 C17 . . . . 107.0(7) ?
    O7 Eu1 O5 C17 . . . . 175.2(6) ?
    O1 Eu1 O5 C17 . . . . 55.0(7) ?
    C18 C19 O6 Eu1 . . . . -2.4(14) ?
    C20 C19 O6 Eu1 . . . . -178.4(5) ?
    O4 Eu1 O6 C19 . . . . 69.7(8) ?
    O5 Eu1 O6 C19 . . . . -0.9(7) ?
    O3 Eu1 O6 C19 . . . . 136.4(8) ?
    O8 Eu1 O6 C19 . . . . -10.5(10) ?
    O2 Eu1 O6 C19 . . . . -74.1(8) ?
    O7 Eu1 O6 C19 . . . . -171.5(7) ?
    O1 Eu1 O6 C19 . . . . -142.3(8) ?
    C28 C29 O7 Eu1 . . . . 0.9(11) ?
    C30 C29 O7 Eu1 . . . . -179.5(5) ?
    O4 Eu1 O7 C29 . . . . -60.7(6) ?
    O6 Eu1 O7 C29 . . . . 178.1(6) ?
    O5 Eu1 O7 C29 . . . . 15.4(8) ?
    O3 Eu1 O7 C29 . . . . -128.9(6) ?
    O8 Eu1 O7 C29 . . . . 8.3(6) ?
    O2 Eu1 O7 C29 . . . . 79.5(6) ?
    O1 Eu1 O7 C29 . . . . 149.1(6) ?
    C28 C27 O8 Eu1 . . . . 18.7(12) ?
    C26 C27 O8 Eu1 . . . . -159.4(5) ?
    O4 Eu1 O8 C27 . . . . 86.5(7) ?
    O6 Eu1 O8 C27 . . . . 175.6(6) ?
    O5 Eu1 O8 C27 . . . . 166.3(7) ?
    O3 Eu1 O8 C27 . . . . 37.2(7) ?
    O2 Eu1 O8 C27 . . . . -115.2(7) ?
    O7 Eu1 O8 C27 . . . . -17.5(6) ?
    O1 Eu1 O8 C27 . . . . -66.3(7) ?
data_global
_journal_date_recd_electronic     2010-05-12
_journal_date_accepted     2010-06-04
_journal_name_full     'Acta Crystallographica, Section E'
_journal_year     2010
_journal_volume     66
_journal_issue      7
_journal_page_first     m799
_journal_page_last     m800
_journal_paper_category     QM
_journal_coeditor_code     LH5047
_publ_contact_author_name     'Bradley J. Holliday'
_publ_contact_author_address
;
1 University Station, A5300
Department of Chemistry and Biochemistry
University of Texas at Austin
Austin, TX 78712-0165
;
_publ_contact_author_email     'bholliday@cm.utexas.edu'
_publ_contact_author_fax     '512-471-8648'
_publ_contact_author_phone     '512-471-8491'
_publ_section_title
;\
Potassium
bis(1,1,1,5,5,5-hexafluoropentane-2,4-dionato)bis(4,4,4-trifluoro-1-\
phenylbutane-1,3-dionato)europate(III)
;
loop_
    _publ_author_name
    _publ_author_footnote
    _publ_author_address
    'Stanley, Julie M.' .
;
Department of Chemistry and Biochemistry
The University of Texas at Austin
1 University Station, A5300
Austin, Texas 78712
USA
;
    'Holliday, Bradley J.' .
;
Department of Chemistry and Biochemistry
The University of Texas at Austin
1 University Station, A5300
Austin, Texas 78712
USA
;
_publ_section_synopsis     .
