# Supplementary material for: Potassium bis­(1,1,1,5,5,5-hexa­fluoro­pentane-2,4-dionato)bis­(4,4,4-trifluoro-1-phenyl­butane-1,3-dionato)europate(III)
Source: Acta Crystallogr Sect E Struct Rep Online. 2010 Jun 16;66(Pt 7):m799–800. doi: 10.1107/S1600536810021458 (PMC3006768; doi:10.1107/S1600536810021458)
Supplement: Supplementary file 2 [file e-66-0m799-Isup2.hkl]

#
# h,k,l, Fc-squared, Fo-squared, sigma(Fo-squared) and status flag
#
data_I
_shelx_title ' jmw-149, try twin-solve'
_shelx_refln_list_code          4
_shelx_F_calc_maximum      205.04
_exptl_crystal_F_000      1004.00
_reflns_d_resolution_high  0.8408
 
loop_
 _symmetry_equiv_pos_as_xyz
 'x, y, z'
 '-x, -y, -z'
 
_cell_length_a    11.7374
_cell_length_b    12.4680
_cell_length_c    13.7881
_cell_angle_alpha  68.457
_cell_angle_beta   71.791
_cell_angle_gamma  71.726
 
_shelx_F_squared_multiplier     1.000
 
loop_
 _refln_index_h
 _refln_index_k
 _refln_index_l
 _refln_F_squared_calc
 _refln_F_squared_meas
 _refln_F_squared_sigma
 _refln_observed_status
   0   0  -3      952.34     2020.80     56.60 o
   0   0   3      952.34     2224.65     67.46 o
   0   0   4      946.62      828.68     58.82 o
   0   0   4      946.62      817.09     48.31 o
   0   0   4      204.56      140.75     45.77 o
   0   0  -4      224.77      -12.12     39.94 o
   0   0  -4      204.56      144.22     43.28 o
   0   0  -4      946.62      910.78     45.73 o
   0   0  -5       26.59      130.50     29.10 o
   0   0   5       24.20      159.20     48.53 o
   0   0  -5       24.20      126.86     42.89 o
   0   0   5       24.20       73.29     23.04 o
   0   0  -5       24.20       92.65     35.40 o
   0   0  -5       26.59       75.23     31.61 o
   0   0  -5       24.20      166.27     40.24 o
   0   0   5       24.20      126.52     40.00 o
   0   0   5       26.59       87.11     32.65 o
   0   0   5       24.20       92.27     41.92 o
   0   0   5       26.59       51.99     54.32 o
   0   0   5       26.59      178.87     29.67 o
   0   0   6     5832.21     6520.92     50.35 o
   0   0   6     6408.64     6967.00     60.87 o
   0   0  -6     5832.21     6744.63     44.86 o
   0   0  -6     5832.21     6613.73     52.67 o
   0   0   7     2436.26     2429.70     37.93 o
   0   0  -7     2436.26     3344.67     43.09 o
   0   0  -7     2436.26     1991.84     35.90 o
   0   0   7     2677.05     2162.18     49.38 o
   0   0  -7     2436.26     2659.24     49.03 o
   0   0   7     2436.26     1936.72     47.10 o
   0   0  -8       41.13      -31.91     31.68 o
   0   0   8       37.43       54.50     48.34 o
   0   0   8       41.13      312.57     51.72 o
   0   0  -8       37.43       59.68     41.29 o
   0   0   8       41.13       83.57     28.11 o
   0   0  -8       37.43      101.88     32.04 o
   0   0   9     4077.53     3602.79     66.67 o
   0   0  -9     4077.53     3658.05     52.92 o
   0   0  10     1227.37     1237.45     44.82 o
   0   0  10     1116.98      944.34     34.83 o
   0   0  10     1116.98      897.52     46.04 o
   0   0 -10     1116.98      946.48     40.53 o
   0   0 -10     1116.98     1008.17     33.77 o
   0   0 -10     1227.37     1213.41     49.00 o
   0   0  11      974.68     1045.64     56.33 o
   0   0 -11      974.68      539.71     55.08 o
   0   0  11      974.68      830.79     61.15 o
   0   0  12       20.47      -32.54     66.33 o
   0   0 -12       20.47      130.90     52.49 o
   0   0 -12       18.63       92.83     51.12 o
   0   0  12       20.47        6.51     50.34 o
   0   0  13     3130.74     3066.97     66.69 o
   0   0  13     3130.74     3149.49     75.86 o
   0   0 -13     3130.74     3081.24     64.63 o
   0   0 -14      430.85      594.98     62.32 o
   0   0  14      430.85      696.91     54.22 o
   0   0 -14      392.10      681.22     64.29 o
   0   0  14      430.85      299.11     60.77 o
   0   0 -14      392.10      795.96     53.08 o
   0  -1  14      934.43      991.09     60.22 o
   0  -1  14      934.43      825.90     81.79 o
   0   1 -14      934.43     1250.60     59.14 o
   0   1 -14      850.38     1040.73     49.20 o
   0   1 -13     1020.63     1213.78     59.19 o
   0  -1  13     1020.63     1057.62     71.75 o
   0  -1  13     1020.63     1302.04     58.86 o
   0   1 -12      419.24      231.56     60.91 o
   0  -1  12      419.24      411.56     64.55 o
   0  -1  12      419.24      468.96     60.13 o
   0   1 -12      381.53      292.23     54.95 o
   0   1 -12      381.53      366.02     50.60 o
   0  -1  11      512.06      552.94     67.64 o
   0   1 -11      512.06      671.69     65.09 o
   0  -1  11      512.06      621.17     55.27 o
   0   1 -10      707.31      655.20     39.21 o
   0  -1  10      777.21      788.95     40.85 o
   0   1 -10      777.21      787.44     42.76 o
   0   1 -10      707.31      895.85     46.41 o
   0  -1  10      777.21      707.37     65.62 o
   0  -1   9     3563.51     3151.97     65.21 o
   0   1  -9     3563.51     3838.23     52.85 o
   0  -1   9     3563.51     4054.44     59.04 o
   0   1  -8      600.33      525.42     42.20 o
   0  -1   8      600.33      451.79     47.37 o
   0  -1   8      546.33      494.72     48.06 o
   0   1  -8      546.33      501.08     41.23 o
   0   1  -8      546.33      420.58     41.46 o
   0  -1   8      600.33      518.65     31.34 o
   0  -1   7     2622.88     2552.57     35.21 o
   0  -1   7     2882.11     2953.51     53.60 o
   0  -1   7     2622.88     2766.23     50.37 o
   0   1  -6       16.51      266.16     36.99 o
   0  -1   6       18.14      126.40     49.87 o
   0   1  -6       16.51      182.79     36.57 o
   0  -1   6       16.51      143.46     37.44 o
   0  -1   6       16.51       34.85     60.30 o
   0   1  -6       18.14      130.59     36.70 o
   0   1  -5     3437.85     3423.23     45.29 o
   0   1  -5     3437.85     3739.31     39.20 o
   0   1  -5     3437.85     3505.69     41.27 o
   0   1  -5     3437.85     3465.44     44.58 o
   0  -1   5     3437.85     3561.28     38.79 o
   0  -1   5     3437.85     3696.55     53.33 o
   0  -1   5     3437.85     3426.13     35.56 o
   0  -1   5     3777.63     3994.90     38.50 o
   0   1  -5     3777.63     4133.42     38.58 o
   0  -1   5     3777.63     4039.53     58.26 o
   0  -1   5     3777.63     4029.22     45.44 o
   0   1  -4     1055.98      781.55     45.67 o
   0  -1   4     1055.98      915.96     59.27 o
   0  -1   4     1055.98      971.26     64.10 o
   0   1  -4      801.75      706.01     42.59 o
   0  -1   4      729.63      834.16     56.64 o
   0  -1   4      801.75      660.29     28.25 o
   0   1  -3     1390.37     2725.94     52.53 o
   0   1  -3     1390.37     2245.77     48.06 o
   0  -1   3     1527.79     1977.37     59.08 o
   0  -1   3     1527.79     2266.42     29.07 o
   0  -1   3     1527.79     2253.42     48.84 o
   0   1  -3     1527.79     2459.83     46.67 o
   0   1  -3     1527.79     2166.55     48.62 o
   0  -1   3     1390.37     3098.34     47.27 o
   0  -1   3     1390.37     2313.10     68.06 o
   0  -1   3     1527.79     2376.74     46.75 o
   0   1   4    18965.32    21159.87     61.65 o
   0   1   4     9036.12    10375.55     62.71 o
   0  -1  -4    18965.32    21171.77     64.85 o
   0   1   4    18965.32    21028.58     70.86 o
   0  -1  -4    18965.32    20808.70     54.72 o
   0  -1  -4     9929.20    10554.95     54.04 o
   0   1   4    18965.32    20941.63     57.76 o
   0   1   5        5.04      -68.77     34.38 o
   0   1   5        5.04      -57.55     48.22 o
   0  -1  -5        5.04      113.75     40.19 o
   0  -1  -5        5.04       16.29     20.54 o
   0   1   5        4.58      200.83     31.73 o
   0  -1  -5        4.58      -31.81     40.09 o
   0  -1  -5        4.58      -55.77     55.19 o
   0   1   5        4.58       27.85     38.37 o
   0  -1  -5        4.58      -74.70     37.35 o
   0   1   6    10311.83     9106.88     48.94 o
   0   1   6    11331.01    10831.95     56.17 o
   0  -1  -6    10311.83     9685.71     35.14 o
   0   1   6    10311.83    10397.33     44.79 o
   0  -1  -6    10311.83    10412.82     54.52 o
   0  -1  -7       16.61       -0.63     25.10 o
   0   1   7       18.25       76.55     47.53 o
   0   1   7       16.61       27.78     40.68 o
   0  -1  -8     1777.18     2209.18     51.69 o
   0   1   8     1777.18     2453.53     45.59 o
   0  -1  -8     1777.18     1474.63     36.57 o
   0   1   8     1952.83     2300.20     41.83 o
   0  -1  -8     1777.18     1704.01     44.41 o
   0   1   8     1952.83     2203.77     58.13 o
   0  -1  -8     1777.18     1220.42     25.66 o
   0   1   9     1152.38     1260.73     27.70 o
   0   1   9     1152.38     1253.80     62.63 o
   0   1   9     1152.38     1034.02     48.31 o
   0   1  10       53.09       24.86     36.44 o
   0   1  10       53.09      120.64     54.80 o
   0  -1 -10       48.32       -4.80     48.46 o
   0   1  10       48.32       56.72     31.39 o
   0  -1 -10       48.32      215.45     46.90 o
   0  -1 -10       48.32       77.78     42.45 o
   0   1  10       48.32      118.06     52.02 o
   0   1  11     4224.62     4845.55     69.39 o
   0  -1 -11     4224.62     4814.99     56.82 o
   0   1  11     4224.62     4637.67     62.69 o
   0  -1 -12     1130.25     1390.82     54.72 o
   0   1  12     1028.59      976.02     45.20 o
   0   1  12     1130.25     1698.85     79.26 o
   0   1  12     1130.25     1230.18     51.68 o
   0   1  13     2917.88     2418.35     68.93 o
   0   1  13     2917.88     3187.56     66.08 o
   0  -1 -13     2917.88     2938.57     59.48 o
   0   1  14      106.26      152.39     60.92 o
   0  -1 -14       96.70      312.72     62.74 o
   0   1  14       96.70      222.79     34.42 o
   0  -1 -15     1597.06     1957.83     73.37 o
   0   1  15     1597.06     1444.14     78.14 o
   0   2 -14     1004.07     1257.59     71.84 o
   0  -2  14     1103.31     1117.71     64.40 o
   0  -2  14     1103.31     1073.96     79.52 o
   0   2 -14     1004.07      987.22     60.67 o
   0  -2  13       68.77     -125.50     62.75 o
   0  -2  13       68.77      344.05     65.74 o
   0   2 -13       68.77      196.72     58.90 o
   0  -2  12      343.84      272.50     62.28 o
   0   2 -12      312.91      305.49     57.49 o
   0   2 -12      312.91      224.55     49.32 o
   0  -2  12      343.84       94.94     38.50 o
   0   2 -12      312.91      361.14     38.89 o
   0   2 -12      343.84      365.37     54.46 o
   0   2 -12      312.91      307.41     56.41 o
   0  -2  11       58.22       23.71     56.56 o
   0   2 -11       58.22       34.53     66.33 o
   0  -2  10     1856.18     1512.64     43.82 o
   0   2 -10     1689.23     1599.77     48.30 o
   0   2 -10     1689.23     1712.69     49.10 o
   0   2 -10     1856.18     1402.82     45.93 o
   0   2 -10     1689.23     1697.28     44.12 o
   0  -2   9     1376.73     1536.14     54.57 o
   0  -2   9     1376.73     1375.12     65.22 o
   0   2  -9     1376.73     1630.31     57.18 o
   0   2  -8     1170.67     1236.49     44.24 o
   0   2  -8     1170.67     1112.16     36.25 o
   0   2  -8     1170.67      926.43     34.98 o
   0  -2   8     1170.67     1404.03     54.66 o
   0  -2   8     1286.37     1371.84     52.96 o
   0   2  -8     1286.37     1243.98     43.55 o
   0  -2   8     1286.37     1473.49     43.66 o
   0  -2   8     1170.67     1137.42     33.83 o
   0  -2   7     2565.07     2835.43     52.28 o
   0  -2   7     2334.35     2208.79     48.98 o
   0   2  -7     2565.07     2712.57     52.82 o
   0  -2   6     4367.07     3914.13     55.00 o
   0  -2   6     3974.28     4518.95     54.37 o
   0  -2   6     3974.28     3902.85     38.75 o
   0   2  -6     3974.28     4151.00     39.54 o
   0   2  -5    10544.48    10536.56     44.96 o
   0   2  -5    10544.48    11074.00     50.69 o
   0  -2   5    10544.48    11093.27     66.10 o
   0   2  -5    11586.65    12053.23     57.43 o
   0   2  -5    10544.48    10865.16     54.36 o
   0  -2   5    10544.48    10995.09     42.08 o
   0   2  -5    10544.48    11050.18     46.65 o
   0  -2   5    11586.65    11936.47     59.69 o
   0  -2   5    11586.65    12263.91     54.23 o
   0  -2   4     1426.25     1650.58     38.91 o
   0  -2   4     2473.39     2970.43     56.05 o
   0   2  -4     1297.97     1097.21     38.00 o
   0  -2   4     2473.39     3144.72     65.83 o
   0  -2   4     1297.97     1551.73     59.19 o
   0   2  -4     2473.39     3300.30     67.45 o
   0   2  -3     3919.90     3308.99     60.65 o
   0   2  -3     4307.32     3988.76     57.92 o
   0  -2   3     3919.90     3315.68     67.81 o
   0  -2   3     4307.32     3996.36     48.84 o
   0  -2   3     4307.32     4003.78     62.77 o
   0  -2   3     3919.90     3233.22     44.92 o
   0   2  -3     4307.32     3893.01     46.08 o
   0   2  -3     3919.90     3306.90     48.93 o
   0   2  -2    26363.89    27798.67     71.83 o
   0  -2   2    26363.89    27106.31     59.83 o
   0   2  -2    26363.89    27920.76     57.39 o
   0   2  -2    26363.89    27676.48     68.48 o
   0  -2   2    26363.89    27953.48     61.52 o
   0  -2   2    26363.89    27735.54     67.35 o
   0  -2   2    26363.89    27630.79     69.94 o
   0   2   3      149.87      342.83     26.72 o
   0  -2  -3      136.39      356.00     55.34 o
   0   2   3      136.39      153.36     56.24 o
   0  -2  -3      136.39      207.13     63.67 o
   0   2   3      136.39      264.46     45.00 o
   0   2   3      136.39      196.87     54.54 o
   0   2   4      721.85      503.52     52.74 o
   0   2   4      997.75     1112.65     55.68 o
   0  -2  -4      997.75      789.04     47.47 o
   0  -2  -4      997.75     1100.48     57.61 o
   0   2   4      997.75      964.61     49.45 o
   0  -2  -5       18.31      155.02     52.75 o
   0   2   5       20.12      146.78     33.14 o
   0  -2  -5       20.12      105.99     44.68 o
   0   2   5       18.31      171.14     42.84 o
   0   2   5       20.12       75.99     40.96 o
   0  -2  -5       20.12       43.24     33.59 o
   0  -2  -5       20.12       89.43     29.95 o
   0   2   5       18.31       79.37     32.66 o
   0  -2  -6    13483.51    13206.25     44.96 o
   0  -2  -6    13483.51    13175.66     48.24 o
   0  -2  -6    12270.72    12352.89     62.93 o
   0   2   6    13483.51    13187.37     57.19 o
   0   2   6    13483.51    13086.78     38.56 o
   0   2   7        6.87       14.36     26.01 o
   0   2   7        6.25      -60.20     34.06 o
   0  -2  -7        6.87       80.01     35.19 o
   0  -2  -7        6.25       -5.13     24.65 o
   0   2   8     6835.00     7540.15     34.41 o
   0  -2  -8     6220.22     6661.51     31.71 o
   0  -2  -8     6220.22     6718.12     59.18 o
   0   2   8     6220.22     6531.17     42.30 o
   0   2   8     6835.00     7309.08     52.44 o
   0  -2  -8     6835.00     7464.97     46.96 o
   0   2   8     6835.00     7002.62     40.11 o
   0   2   9      763.15      791.94     33.45 o
   0   2   9      763.15      931.37     54.57 o
   0  -2  -9      763.15      740.95     46.02 o
   0   2   9      763.15      698.00     46.63 o
   0  -2 -10      506.36      567.28     53.56 o
   0  -2 -10      506.36      438.37     35.94 o
   0  -2 -10      506.36      433.58     48.87 o
   0  -2 -10      556.41      464.99     34.74 o
   0  -2 -10      556.41      404.67     39.10 o
   0   2  10      506.36      444.98     36.28 o
   0   2  10      556.41      512.06     62.49 o
   0   2  10      556.41      424.29     36.77 o
   0  -2 -11     3321.01     3339.10     39.48 o
   0   2  11     3321.01     3440.56     66.36 o
   0   2  11     3321.01     3419.20     51.73 o
   0  -2 -11     3321.01     3287.30     50.28 o
   0   2  12     1197.89     1162.06     47.51 o
   0  -2 -12     1090.14     1101.83     60.31 o
   0  -2 -12     1197.89     1255.93     44.48 o
   0   2  12     1090.14     1380.82     51.26 o
   0   2  13     1449.17     1481.97     56.62 o
   0  -2 -13     1449.17     1468.92     55.72 o
   0   2  14       89.19     -138.11     77.21 o
   0  -2 -14       81.17      320.07     42.77 o
   0   2  14       81.17       14.51     48.34 o
   0   2  15     1014.76     1390.97     73.32 o
   0  -2 -15     1014.76      836.32     62.02 o
   0   3 -13      834.34      849.85     72.47 o
   0  -3  13      834.34      676.82     70.03 o
   0  -3  13      834.34      893.49     64.63 o
   0   3 -12      349.87      466.70     63.03 o
   0  -3  12      349.87      301.11     62.10 o
   0  -3  12      349.87      339.15     77.42 o
   0   3 -12      318.40      267.91     49.25 o
   0   3 -12      318.40       94.54     62.75 o
   0   3 -12      318.40      545.37     60.55 o
   0  -3  11      512.19      521.73     72.85 o
   0  -3  11      512.19      498.68     59.89 o
   0   3 -11      512.19      590.98     72.62 o
   0   3 -10     2479.09     2153.38     56.05 o
   0   3 -10     2724.11     2055.46     49.77 o
   0   3 -10     2479.09     2328.72     36.88 o
   0  -3  10     2724.11     1858.57     41.85 o
   0  -3   9       32.98       49.08     60.76 o
   0   3  -9       32.98       55.07     62.61 o
   0   3  -8      716.17      664.22     34.47 o
   0  -3   8      716.17      714.58     28.99 o
   0  -3   8      786.96     1032.17     49.73 o
   0  -3   8      786.96      684.97     54.88 o
   0   3  -8      716.17      511.03     38.51 o
   0   3  -8      786.96     1162.98     54.46 o
   0   3  -8      716.17      745.94     42.14 o
   0  -3   7      578.13      814.20     36.01 o
   0   3  -7      578.13     1033.31     47.51 o
   0  -3   7      635.27      620.88     46.85 o
   0  -3   6     3934.69     3772.00     58.94 o
   0   3  -6     3934.69     3890.38     51.61 o
   0   3  -6     3580.78     3556.78     56.12 o
   0  -3   6     3934.69     3930.63     47.30 o
   0   3  -5      106.09       38.64     42.94 o
   0  -3   5      106.09      270.46     51.41 o
   0   3  -5      106.09      298.08     49.49 o
   0   3  -5       96.55      240.70     44.36 o
   0   3  -5       96.55      219.37     39.85 o
   0  -3   5      106.09      126.85     48.34 o
   0  -3   4     4161.98     4275.67     67.35 o
   0   3  -4     4161.98     4395.58     67.28 o
   0  -3   3     1049.55     1080.32     45.88 o
   0   3  -3     1049.55     1306.12     55.17 o
   0  -3   3     1153.29     1260.59     60.51 o
   0   3  -3     1049.55     1286.53     59.37 o
   0  -3   3     1049.55     1211.82     48.28 o
   0  -3   3     1049.55      729.67     37.41 o
   0   3  -3     1153.29     1282.15     43.22 o
   0   3  -3     1153.29      971.17     38.37 o
   0   3  -3     1049.55      911.94     41.32 o
   0   3  -3     1153.29     1119.37     46.36 o
   0   3  -3     1153.29     1193.02     51.74 o
   0  -3   3     1153.29     1199.94     36.71 o
   0  -3   3     1153.29     1324.26     43.35 o
   0   3  -3     1049.55     1161.68     51.74 o
   0  -3   2     1592.92     1581.57     49.34 o
   0  -3   2     1592.92     1843.98     64.17 o
   0  -3   2     1592.92     1661.99     54.16 o
   0  -3   2     1592.92     1668.54     58.09 o
   0   3  -2     1592.92     1899.32     61.40 o
   0   3  -2     1592.92     2062.81     68.19 o
   0   3  -1     3533.67     3184.76     68.59 o
   0  -3   1     3882.92     3829.08     58.86 o
   0   3  -1     3533.67     4044.71     71.59 o
   0  -3   1     3533.67     3098.45     47.20 o
   0   3  -1     3533.67     3397.08     58.37 o
   0  -3   1     3533.67     3494.15     50.52 o
   0  -3   1     3882.92     3886.74     61.28 o
   0   3  -1     3882.92     3997.90     72.35 o
   0   3  -1     3533.67     2677.04     60.27 o
   0  -3   1     3882.92     3586.71     53.32 o
   0  -3   1     3533.67     3486.93     61.50 o
   0  -3   0     2589.21     3613.23     54.62 o
   0  -3   0     2589.21     3485.13     49.78 o
   0  -3   0     2589.21     3466.25     49.63 o
   0   3   0     2589.21     4122.15     71.61 o
   0   3   1      896.84      851.47     72.42 o
   0  -3  -1      896.84      683.03     47.03 o
   0  -3  -1      816.17      117.97     57.85 o
   0   3   1      896.84      727.93     59.77 o
   0  -3  -1      816.17      477.96     73.38 o
   0   3   1      816.17       -4.33     70.46 o
   0  -3  -1      816.17      277.99     54.65 o
   0   3   1      896.84      853.13     60.99 o
   0  -3  -1      896.84      829.05     52.32 o
   0   3   1      816.17      -23.18     72.58 o
   0   3   2    26221.51    27379.93     66.87 o
   0  -3  -2    26221.51    27410.81     65.62 o
   0   3   2    26221.51    27788.31     71.66 o
   0   3   2    26221.51    27335.58     64.76 o
   0  -3  -2    26221.51    27351.56     57.60 o
   0   3   3     3562.40     3468.65     59.23 o
   0  -3  -3     3562.40     3768.35     57.72 o
   0   3   3     3562.40     3581.05     43.35 o
   0   3   3     3562.40     3726.58     60.56 o
   0   3   3     3914.49     4524.04     58.74 o
   0  -3  -3     3914.49     3754.68     36.01 o
   0   3   3     3914.49     4281.84     52.94 o
   0   3   3     3914.49     3317.52     43.63 o
   0   3   3     3914.49     4128.73     48.41 o
   0  -3  -3     3562.40     3421.61     48.79 o
   0  -3  -3     3562.40     3622.13     48.83 o
   0  -3  -3     3562.40     3370.13     62.74 o
   0  -3  -3     3914.49     3806.73     42.61 o
   0   3   3     3562.40     3567.25     55.67 o
   0  -3  -4     1009.00      939.33     44.31 o
   0   3   4     1009.00      716.18     52.27 o
   0   3   4      279.36      610.24     33.99 o
   0  -3  -4      279.36      206.97     46.24 o
   0   3   4      254.24      403.37     52.54 o
   0  -3  -5       86.66      105.56     29.73 o
   0  -3  -5       78.87      223.36     45.29 o
   0  -3  -5       86.66       64.62     38.04 o
   0   3   5       78.87       37.06     44.00 o
   0   3   5       86.66      134.33     21.58 o
   0  -3  -5       78.87       87.18     43.14 o
   0   3   5       86.66      -11.43     33.23 o
   0  -3  -5       86.66      108.35     29.26 o
   0   3   5       78.87       86.34     35.50 o
   0   3   5       86.66       24.81     49.33 o
   0  -3  -5       86.66      143.32     46.03 o
   0   3   5       78.87       42.19     43.43 o
   0  -3  -6     8708.69     9235.72     45.85 o
   0  -3  -6     7925.38     8419.15     58.90 o
   0  -3  -6     8708.69     8964.90     50.25 o
   0   3   6     8708.69     9520.92     43.93 o
   0   3   6     8708.69     8624.94     32.99 o
   0   3   7      391.84      311.00     49.83 o
   0  -3  -7      356.59      327.20     52.30 o
   0  -3  -7      391.84      176.94     42.09 o
   0   3   7      391.84      439.75     39.19 o
   0   3   7      391.84      122.02     28.32 o
   0  -3  -8     2797.47     2982.61     44.34 o
   0   3   8     2797.47     2324.22     33.78 o
   0  -3  -8     2545.85     2280.64     50.67 o
   0   3   8     2797.47     3213.71     55.43 o
   0  -3  -8     2545.85     2863.91     26.49 o
   0   3   8     2545.85     2580.78     40.51 o
   0  -3  -8     2545.85     2289.01     40.35 o
   0   3   8     2797.47     2633.20     33.07 o
   0   3   9      812.49      847.85     59.57 o
   0   3   9      812.49     1017.10     44.85 o
   0  -3  -9      812.49      933.25     39.31 o
   0  -3 -10      214.64      195.21     19.38 o
   0   3  10      214.64      224.88     46.86 o
   0   3  10      235.86       97.33     37.50 o
   0   3  10      235.86      288.45     56.37 o
   0   3  10      214.64       85.52     41.44 o
   0  -3 -10      214.64      270.76     48.27 o
   0  -3 -10      235.86      224.32     35.53 o
   0   3  10      235.86      400.74     27.89 o
   0  -3 -11        6.19      -32.30     40.31 o
   0  -3 -11        6.19      -81.05     45.73 o
   0  -3 -12     2493.30     2573.90     68.93 o
   0   3  12     2739.72     2694.19     49.88 o
   0  -3 -12     2493.30     2360.10     40.13 o
   0   3  12     2493.30     2373.87     44.90 o
   0   3  12     2739.72     2632.75     60.45 o
   0  -3 -12     2493.30     2673.63     60.88 o
   0   3  13      331.51      394.84     72.03 o
   0  -3 -13      331.51      299.46     53.57 o
   0   3  14      407.00      610.38     71.07 o
   0  -3 -14      407.00      489.15     53.40 o
   0   3  14      407.00      243.80     48.51 o
   0  -3 -14      370.40      286.05     45.55 o
   0  -3 -15      526.67      927.03     68.25 o
   0   3  15      526.67      409.94     77.26 o
   0   3  15      526.67     1013.79     72.66 o
   0   3  15      526.67      411.82     73.47 o
   0   4 -12        1.85      243.49     54.39 o
   0   4 -12        1.85      287.47     55.46 o
   0   4 -12        2.03      228.24     60.69 o
   0  -4  12        2.03       70.02     78.99 o
   0   4 -12        1.85      140.05     58.73 o
   0  -4  12        2.03       64.57     48.96 o
   0   4 -11     1800.90     2303.40     72.21 o
   0  -4  11     1800.90     2026.24     62.52 o
   0  -4  11     1800.90     1608.15     69.25 o
   0   4 -10     1021.51     1116.49     66.19 o
   0  -4  10     1122.47     1081.92     65.98 o
   0   4 -10     1122.47     1074.78     70.51 o
   0   4  -9      734.60      879.63     70.36 o
   0  -4   9      734.60      812.49     71.26 o
   0  -4   9      734.60      835.19     65.92 o
   0  -4   8      323.84      418.43     55.63 o
   0  -4   8      323.84      516.71     43.33 o
   0   4  -8      323.84      114.30     41.28 o
   0   4  -8      294.71      254.89     40.37 o
   0   4  -8      294.71      366.55     45.43 o
   0  -4   8      294.71      412.55     29.63 o
   0   4  -8      294.71       68.53     52.79 o
   0  -4   7       97.75       72.71     46.45 o
   0   4  -7       97.75      345.79     45.01 o
   0   4  -6     2086.26     1567.93     43.48 o
   0  -4   6     2292.46     1756.79     46.52 o
   0   4  -6     2292.46     2213.52     46.08 o
   0   4  -6     2086.26     1959.88     44.82 o
   0   4  -6     2086.26     1673.77     36.35 o
   0   4  -6     2292.46     1971.69     42.84 o
   0  -4   6     2292.46     2178.41     51.80 o
   0  -4   5     1965.08     2232.53     45.07 o
   0   4  -5     1965.08     1827.55     44.62 o
   0   4  -5     1788.33     1913.60     48.35 o
   0  -4   5     1965.08     2508.95     52.55 o
   0   4  -5     1788.33     1907.62     43.88 o
   0   4  -5     1965.08     2158.74     54.66 o
   0   4  -4     6910.80     7435.00     69.96 o
   0  -4   4     6910.80     6861.78     62.42 o
   0   4  -3      724.41      632.40     60.41 o
   0  -4   3      724.41      427.54     53.94 o
   0   4  -3      659.25      370.38     43.90 o
   0  -4   3      724.41      586.61     45.89 o
   0   4  -3      724.41      321.41     53.56 o
   0   4  -3      659.25      533.66     53.19 o
   0   4  -3      659.25      477.43     48.67 o
   0   4  -3      724.41      511.84     39.85 o
   0  -4   2    18288.35    19636.03     59.65 o
   0   4  -2    18288.35    20058.06     71.30 o
   0   4  -2    18288.35    18846.95     65.94 o
   0   4  -2    18288.35    19300.93     52.96 o
   0  -4   2    18288.35    19537.08     58.22 o
   0  -4   2    18288.35    18965.36     52.90 o
   0  -4   1     1391.69     1387.51     43.57 o
   0  -4   1     1391.69     1366.62     48.09 o
   0  -4   1     1391.69     1043.29     37.14 o
   0   4  -1     1266.51     1021.51     46.32 o
   0  -4   1     1266.51     1164.87     46.43 o
   0  -4   1     1391.69     1534.27     50.56 o
   0   4  -1     1266.51     1045.91     46.46 o
   0   4  -1     1391.69     1149.96     58.20 o
   0   4  -1     1391.69     1495.99     47.04 o
   0  -4   1     1391.69     1111.06     43.23 o
   0   4  -1     1266.51     1053.37     57.11 o
   0  -4   1     1266.51     1023.35     40.18 o
   0   4  -1     1391.69     1357.35     63.59 o
   0  -4   0     6145.86     5618.61     45.68 o
   0   4   0     6145.86     5685.05     60.47 o
   0  -4   0     6145.86     5385.27     41.65 o
   0   4   0     6145.86     5997.62     62.51 o
   0  -4   0     6145.86     5251.25     50.21 o
   0   4   0     6145.86     5336.85     48.02 o
   0  -4  -1     3487.13     2924.39     55.34 o
   0  -4  -1     3831.78     3206.18     43.58 o
   0   4   1     3831.78     3368.83     53.37 o
   0  -4  -1     3831.78     3838.73     53.92 o
   0   4   1     3831.78     3317.30     53.92 o
   0   4   1     3487.13     3181.56     71.15 o
   0  -4  -1     3831.78     3139.25     47.91 o
   0  -4  -1     3487.13     2741.57     52.47 o
   0  -4  -1     3487.13     2920.27     49.57 o
   0   4   1     3487.13     2775.40     60.45 o
   0   4   1     3831.78     3519.62     65.02 o
   0   4   1     3831.78     3505.03     55.93 o
   0   4   2     1657.03     1887.58     58.33 o
   0  -4  -2     1657.03     2073.22     46.66 o
   0  -4  -2     1657.03     1752.99     46.86 o
   0   4   2     1657.03     1743.15     59.04 o
   0   4   2     1657.03     1930.13     53.13 o
   0  -4  -2     1657.03     1927.15     46.65 o
   0   4   2     1657.03     1637.54     55.91 o
   0   4   3     2243.96     2019.59     45.05 o
   0  -4  -3     2042.13     1936.82     51.42 o
   0   4   3     2243.96     2184.82     48.68 o
   0  -4  -3     2243.96     1812.33     29.18 o
   0  -4  -3     2243.96     1977.68     53.38 o
   0  -4  -3     2243.96     2192.60     43.11 o
   0   4   3     2042.13     1995.36     37.51 o
   0   4   3     2042.13     1898.10     51.86 o
   0   4   3     2243.96     1956.43     43.37 o
   0  -4  -3     2042.13     1892.43     37.19 o
   0   4   3     2243.96     1864.82     39.02 o
   0  -4  -4     1047.13     1345.88     36.93 o
   0   4   4     1150.63     1767.97     31.61 o
   0   4   4     2448.60     3098.48     56.94 o
   0   4   4     2448.60     3137.00     55.99 o
   0  -4  -4     1150.63     1611.96     56.59 o
   0   4   4     1150.63     1349.67     41.05 o
   0  -4  -5     7990.58     7806.55     38.61 o
   0  -4  -5     7271.86     7205.73     45.26 o
   0  -4  -5     7271.86     7498.98     65.99 o
   0   4   5     7990.58     8020.56     46.00 o
   0   4   5     7990.58     7791.77     38.76 o
   0  -4  -5     7990.58     8243.73     42.75 o
   0   4   5     7990.58     8191.39     42.25 o
   0   4   5     7990.58     8049.52     41.16 o
   0   4   5     7990.58     8111.32     45.42 o
   0   4   5     7271.86     7150.55     55.04 o
   0   4   5     7271.86     6960.76     40.33 o
   0  -4  -5     7271.86     6997.40     44.51 o
   0  -4  -6      369.70      556.23     36.63 o
   0   4   6      369.70      515.61     36.39 o
   0   4   6      369.70      479.69     42.47 o
   0  -4  -6      369.70      549.67     55.28 o
   0   4   6      369.70      561.22     36.50 o
   0  -4  -6      336.44      428.55     58.07 o
   0   4   7     3609.71     4347.32     51.43 o
   0   4   7     3609.71     3125.92     26.42 o
   0  -4  -7     3609.71     4031.33     52.55 o
   0  -4  -7     3609.71     2874.13     36.29 o
   0   4   7     3609.71     3827.37     39.01 o
   0  -4  -7     3285.04     3305.76     55.70 o
   0   4   8      388.14      304.96     40.05 o
   0  -4  -8      388.14      609.90     44.57 o
   0  -4  -8      353.23      261.42     52.19 o
   0  -4  -8      353.23      425.95     33.95 o
   0   4   8      388.14      259.07     36.85 o
   0   4   8      388.14      119.38     21.17 o
   0   4   9     1156.68     1173.46     52.53 o
   0   4   9     1156.68      962.15     44.50 o
   0  -4  -9     1156.68     1186.54     45.09 o
   0  -4  -9     1156.68      678.36     51.41 o
   0   4   9     1156.68     1434.04     46.91 o
   0   4  10      370.74      398.72     39.14 o
   0  -4 -10      370.74      428.66     57.68 o
   0   4  10      407.38      424.30     54.93 o
   0  -4 -10      370.74      394.44     44.61 o
   0   4  10      407.38      309.68     32.84 o
   0  -4 -10      407.38      424.97     34.50 o
   0   4  10      407.38      306.85     30.51 o
   0  -4 -10      370.74      305.37     23.50 o
   0   4  11     3335.22     3170.85     52.97 o
   0  -4 -11     3335.22     3408.96     54.42 o
   0   4  11     3335.22     3189.77     59.51 o
   0   4  11     3335.22     2943.36     49.91 o
   0  -4 -11     3335.22     3690.01     53.87 o
   0  -4 -12     1223.75     1703.99     50.08 o
   0   4  12     1223.75     1604.34     49.96 o
   0   4  12     1344.70     1592.71     43.12 o
   0  -4 -12     1344.70     1531.68     45.46 o
   0   4  12     1344.70     1827.54     49.97 o
   0   4  12     1344.70     2075.86     74.87 o
   0   4  13      348.19      550.55     61.15 o
   0  -4 -13      348.19      414.55     58.97 o
   0   4  13      348.19      205.96     53.73 o
   0   4  14      324.16      318.73     42.92 o
   0  -4 -14      295.00      268.36     63.58 o
   0   4  14      324.16      240.78     71.05 o
   0   4  15        1.26      211.10     69.77 o
   0   4  15        1.26       42.89     65.52 o
   0  -4 -15        1.26       34.30     67.70 o
   0   5 -12      413.50      416.15     52.77 o
   0   5 -12      376.30      735.11     77.37 o
   0  -5  12      413.50      360.89     43.68 o
   0   5 -12      376.30      651.21     60.29 o
   0   5 -12      376.30      552.85     53.11 o
   0   5 -11     1475.53     1816.68     78.55 o
   0  -5  11     1475.53     1818.82     67.89 o
   0   5 -10       42.40       96.18     68.57 o
   0  -5  10       42.40     -129.70     64.85 o
   0   5 -10       38.59      355.25     58.92 o
   0  -5  10       42.40      190.19     59.83 o
   0  -5   9      802.56      736.95     75.83 o
   0  -5   9      802.56      764.78     71.84 o
   0   5  -8       50.90      146.09     61.31 o
   0   5  -8       55.93      135.20     32.40 o
   0   5  -8       50.90      138.52     40.89 o
   0   5  -8       50.90      117.14     49.94 o
   0  -5   8       55.93       69.00     50.74 o
   0   5  -8       55.93      -40.83     53.62 o
   0  -5   8       55.93       19.91     60.25 o
   0  -5   7     1856.03     1954.70     53.49 o
   0   5  -7     1856.03     1687.28     30.03 o
   0  -5   7     1856.03     1722.72     45.78 o
   0   5  -7     1856.03     2240.61     35.17 o
   0  -5   6      727.33      848.45     45.41 o
   0   5  -6      661.91      567.23     51.68 o
   0   5  -6      727.33      836.61     30.89 o
   0   5  -6      661.91      559.31     41.55 o
   0  -5   6      727.33      779.02     49.97 o
   0   5  -6      727.33      679.06     46.32 o
   0   5  -6      727.33      592.63     43.54 o
   0   5  -5     1634.80     1715.91     42.58 o
   0   5  -5     1634.80     1691.72     50.19 o
   0  -5   5     1796.37     2239.46     49.18 o
   0   5  -5     1796.37     1948.11     50.13 o
   0  -5   5     1796.37     1934.92     46.46 o
   0  -5   4     3135.39     3273.96     55.25 o
   0   5  -3     1130.11      912.36     50.30 o
   0  -5   3     1130.11     1089.10     50.29 o
   0   5  -3     1028.46      915.13     48.43 o
   0   5  -3     1130.11      988.68     50.51 o
   0  -5   3     1130.11      999.73     44.55 o
   0   5  -2    16333.83    16583.51     66.30 o
   0   5  -2    16333.83    15631.87     49.47 o
   0   5  -2    16333.83    15905.29     70.05 o
   0   5  -2    16333.83    15668.18     51.65 o
   0  -5   2    16333.83    16103.18     59.10 o
   0  -5   2    16333.83    15712.71     61.46 o
   0   5  -1        1.68      101.07     59.73 o
   0   5  -1        1.53     -105.50     52.75 o
   0   5  -1        1.68      111.30     35.60 o
   0   5  -1        1.68      -87.81     60.14 o
   0  -5   1        1.68        3.62     41.10 o
   0   5  -1        1.68       77.26     44.33 o
   0   5  -1        1.53      236.61     52.12 o
   0   5  -1        1.53      106.49     55.46 o
   0  -5   1        1.68      -95.91     52.79 o
   0   5   0       68.83      120.93     41.71 o
   0   5   0       68.83       15.74     53.74 o
   0   5   0       68.83      119.98     58.15 o
   0  -5  -1      309.10      361.00     39.79 o
   0   5   1      309.10      531.31     50.05 o
   0   5   1      281.29      432.09     59.00 o
   0   5   1      281.29      354.53     44.45 o
   0   5   1      309.10      304.16     52.15 o
   0  -5  -1      309.10      519.86     39.45 o
   0   5   1      309.10      263.18     54.42 o
   0  -5  -1      281.29      355.05     34.51 o
   0  -5  -1      281.29      403.89     40.69 o
   0   5   1      309.10      580.28     40.09 o
   0  -5  -1      281.29      312.90     49.39 o
   0  -5  -1      309.10      415.40     44.00 o
   0  -5  -1      281.29      295.10     40.16 o
   0   5   1      281.29      161.01     59.94 o
   0  -5  -1      281.29      466.98     51.04 o
   0   5   1      281.29      262.34     37.80 o
   0  -5  -2    18142.02    18282.97     54.64 o
   0  -5  -2    18142.02    18047.99     48.53 o
   0   5   2    18142.02    18471.68     55.14 o
   0   5   2    18142.02    18708.59     65.08 o
   0   5   2    18142.02    18659.12     58.78 o
   0   5   2    18142.02    18520.47     60.87 o
   0  -5  -3      815.14      988.48     40.16 o
   0   5   3      741.82      984.40     61.52 o
   0  -5  -3      741.82     1104.07     48.70 o
   0  -5  -3      815.14      675.39     36.25 o
   0  -5  -3      741.82     1007.56     47.58 o
   0   5   3      815.14      662.68     41.43 o
   0   5   3      741.82     1070.13     50.51 o
   0   5   3      741.82      961.95     41.52 o
   0   5   3      815.14      914.75     44.89 o
   0   5   3      815.14     1094.74     50.21 o
   0   5   4     1600.72     1912.36     56.61 o
   0  -5  -5     7057.31     7663.94     56.46 o
   0   5   5     7057.31     7464.29     41.47 o
   0  -5  -5     6422.54     6486.58     49.56 o
   0   5   5     7057.31     7547.56     46.13 o
   0  -5  -5     7057.31     6950.17     39.22 o
   0  -5  -5     6422.54     6245.63     64.17 o
   0   5   5     7057.31     7344.45     45.43 o
   0   5   5     6422.54     6301.39     54.11 o
   0  -5  -6     2751.34     3524.77     56.86 o
   0  -5  -6     2751.34     3457.07     35.34 o
   0   5   6     2751.34     3613.53     41.03 o
   0  -5  -6     2503.87     3155.14     58.23 o
   0  -5  -7     2004.51     2229.59     57.38 o
   0  -5  -7     2202.63     2572.71     53.49 o
   0   5   7     2202.63     3394.54     40.10 o
   0  -5  -7     2202.63     1734.33     31.91 o
   0  -5  -8      510.74      581.46     48.08 o
   0   5   8      561.22      478.77     30.89 o
   0   5   8      561.22      535.26     39.54 o
   0  -5  -8      561.22      409.05     52.47 o
   0   5   8      561.22      625.47     27.36 o
   0  -5  -8      510.74      501.21     43.81 o
   0   5   9     4062.00     3904.75     49.35 o
   0   5   9     4062.00     3489.24     56.38 o
   0  -5  -9     4062.00     3690.36     50.06 o
   0   5   9     4062.00     3821.39     56.02 o
   0  -5 -10     1408.67     1350.97     37.05 o
   0   5  10     1408.67     1137.41     30.72 o
   0   5  10     1408.67     1595.35     52.02 o
   0   5  10     1281.96     1441.18     47.42 o
   0   5  10     1408.67     1715.37     39.49 o
   0  -5 -10     1281.96     1289.50     45.21 o
   0  -5 -10     1408.67     1392.17     47.67 o
   0  -5 -10     1281.96     1036.71     55.08 o
   0   5  11     4258.52     4627.23     67.33 o
   0  -5 -11     4258.52     4456.86     60.72 o
   0   5  11     4258.52     4381.76     50.91 o
   0  -5 -12      926.31     1122.89     73.85 o
   0  -5 -12     1017.86      921.52     34.87 o
   0  -5 -12      926.31     1327.83     45.59 o
   0   5  12     1017.86      989.48     29.04 o
   0   5  12      926.31     1029.05     50.02 o
   0  -5 -13     1468.23     1429.40     57.40 o
   0   5  13     1468.23     1429.49     60.42 o
   0   5  14      165.11      324.13     27.95 o
   0   5  14      150.26      523.88     57.05 o
   0  -5 -14      150.26      462.81     66.54 o
   0   5  14      165.11      192.11     45.35 o
   0   5  15      533.61      859.16     74.42 o
   0   5  15      533.61      655.04     66.87 o
   0  -5 -15      533.61      478.69     63.67 o
   0   6 -11      478.44      984.72     74.11 o
   0  -6  11      478.44      696.73     75.33 o
   0  -6  11      478.44      348.26     72.92 o
   0   6 -10      114.26      250.34     61.36 o
   0   6 -10      103.98      282.87     58.82 o
   0   6 -10      103.98      137.58     53.22 o
   0  -6  10      114.26      -74.56     53.11 o
   0  -6  10      114.26      118.06     58.83 o
   0   6 -10      103.98      203.34     55.90 o
   0  -6   9     1641.55     1872.59     63.07 o
   0  -6   9     1641.55     1653.89     83.36 o
   0  -6   8      541.39      765.10     65.51 o
   0   6  -8      541.39      700.39     65.36 o
   0   6  -8      492.70      447.26     56.92 o
   0   6  -8      492.70      591.63     46.49 o
   0  -6   8      541.39      693.10     62.41 o
   0   6  -8      492.70      478.05     59.84 o
   0  -6   7     2171.86     2134.74     52.73 o
   0   6  -7     2171.86     2113.64     33.68 o
   0  -6   7     2171.86     2221.66     56.60 o
   0   6  -6      328.17      362.15     45.89 o
   0  -6   6      360.61      764.21     49.14 o
   0   6  -6      328.17      214.97     48.77 o
   0   6  -6      328.17      552.05     53.99 o
   0   6  -6      360.61      710.50     51.21 o
   0  -6   6      360.61      442.99     51.48 o
   0   6  -6      360.61      427.34     36.39 o
   0   6  -5     2195.00     1667.01     47.00 o
   0   6  -5     2195.00     1887.79     58.12 o
   0   6  -5     1997.57     1708.91     42.86 o
   0  -6   5     2195.00     1771.20     49.12 o
   0   6  -5     1997.57     1832.40     56.66 o
   0  -6   5     2195.00     1982.16     53.77 o
   0   6  -5     1997.57     1832.07     55.21 o
   0  -6   4     1433.69     1354.00     53.89 o
   0   6  -3     2527.59     2721.59     47.48 o
   0   6  -3     2777.40     2605.99     47.86 o
   0   6  -3     2527.59     2754.35     54.41 o
   0   6  -3     2777.40     2409.40     50.44 o
   0  -6   3     2777.40     2627.11     43.92 o
   0   6  -2      880.08      846.20     35.49 o
   0   6  -2      880.08     1140.05     59.53 o
   0  -6   2      880.08      975.92     43.63 o
   0  -6   2      880.08     1091.67     50.92 o
   0   6  -2      880.08      909.83     57.76 o
   0   6  -1     1763.00     1767.45     53.14 o
   0   6  -1     1604.42     1662.35     47.81 o
   0  -6   1     1763.00     1630.71     49.43 o
   0   6  -1     1763.00     1829.14     35.54 o
   0   6  -1     1604.42     1620.03     56.49 o
   0   6  -1     1763.00     1819.37     60.38 o
   0   6   0      910.61     1107.32     54.25 o
   0   6   0      910.61     1091.12     30.26 o
   0  -6   0      910.61     1081.21     36.10 o
   0  -6  -1      390.02      701.12     44.52 o
   0   6   1      428.57      503.78     53.46 o
   0   6   1      428.57      458.84     59.87 o
   0   6   1      390.02      386.93     55.85 o
   0  -6  -1      390.02      368.41     51.50 o
   0   6   1      390.02      573.69     37.89 o
   0   6   1      390.02      728.47     60.84 o
   0   6   1      428.57      391.65     53.53 o
   0   6   2    16431.36    15633.61     63.35 o
   0   6   2    16431.36    15577.07     59.00 o
   0   6   2    16431.36    15402.99     62.84 o
   0   6   3       64.50      172.65     37.68 o
   0  -6  -3       64.50       88.95     48.82 o
   0   6   3       64.50     -119.25     59.62 o
   0   6   3       70.88      -93.42     48.05 o
   0   6   3       64.50      267.20     58.62 o
   0  -6  -3       64.50      -94.93     47.46 o
   0  -6  -5      379.25      363.93     45.67 o
   0   6   5      416.73      470.83     38.05 o
   0   6   5      416.73      339.73     42.22 o
   0   6   5      379.25      478.29     46.41 o
   0  -6  -5      379.25      369.39     59.42 o
   0   6   5      416.73      383.92     37.95 o
   0   6   5      379.25      465.94     46.51 o
   0   6   6     4692.68     4322.48     47.97 o
   0  -6  -6     4692.68     4542.68     45.15 o
   0  -6  -6     5156.48     5322.82     62.50 o
   0   6   6     5156.48     6856.51     43.49 o
   0   6   6     5156.48     6095.17     47.08 o
   0  -6  -7     1666.48     1518.04     51.26 o
   0   6   7     1831.18     2402.72     49.29 o
   0  -6  -7     1831.18     2167.40     54.79 o
   0   6   7     1831.18     2539.08     32.92 o
   0  -6  -8     2160.44     2310.30     56.12 o
   0  -6  -8     2160.44     1842.40     33.57 o
   0   6   8     2160.44     1969.37     38.70 o
   0   6   8     2160.44     2119.30     38.51 o
   0   6   8     2160.44     2080.29     34.18 o
   0   6   8     2160.44     1926.35     30.98 o
   0  -6  -8     1966.11     1978.44     60.66 o
   0   6   8     1966.11     1955.82     43.42 o
   0  -6  -9     3551.86     3798.22     57.98 o
   0   6   9     3551.86     3800.05     64.88 o
   0   6  10     1055.16     1080.61     53.60 o
   0   6  10     1159.45     1168.39     37.67 o
   0  -6 -10     1055.16     1128.20     44.74 o
   0   6  10     1159.45     1065.44     43.41 o
   0  -6 -11      970.82      945.66     50.70 o
   0   6  11      970.82      903.71     57.88 o
   0   6  11      970.82     1041.02     52.06 o
   0  -6 -12       90.68      187.32     63.41 o
   0   6  12       99.64      184.45     48.16 o
   0  -6 -12       90.68       65.13     46.58 o
   0   6  12       90.68      254.84     51.48 o
   0  -6 -12       99.64      142.81     34.82 o
   0   6  13     2919.69     2416.72     59.59 o
   0   6  13     2919.69     2293.16     59.49 o
   0  -6 -13     2919.69     2723.09     57.32 o
   0  -6 -14       97.16      174.76     74.10 o
   0   6  14      106.76      134.32     47.55 o
   0   6  14       97.16      286.33     55.56 o
   0  -6 -14      106.76       51.02     37.05 o
   0   6  14      106.76       83.60     57.83 o
   0  -6 -15     1006.02      924.75     61.78 o
   0   6  15     1006.02     1104.44     68.41 o
   0   6  15     1006.02      770.96     63.65 o
   0   6  15     1006.02     1117.25     72.01 o
   0  -7  10      465.91      309.71     55.32 o
   0   7 -10      424.01      389.85     56.93 o
   0   7 -10      424.01      390.53     70.74 o
   0   7 -10      465.91      559.84     66.21 o
   0  -7  10      465.91      455.03     65.91 o
   0  -7   9      967.16      878.01     77.07 o
   0  -7   9      967.16     1102.71     67.74 o
   0   7  -8     1082.88     1020.93     50.50 o
   0  -7   8     1082.88      963.85     48.30 o
   0   7  -8      985.48      748.17     66.95 o
   0  -7   8     1082.88      906.59     65.18 o
   0   7  -8     1082.88     1134.48     52.65 o
   0   7  -7      565.69      363.79     43.16 o
   0   7  -7      565.69      555.59     47.74 o
   0  -7   7      565.69      740.30     55.81 o
   0   7  -7      514.81      453.56     61.55 o
   0   7  -7      514.81      653.07     50.85 o
   0  -7   6       12.24       -1.37     47.88 o
   0   7  -6       12.24       65.91     55.72 o
   0  -7   6       12.24      142.42     51.46 o
   0   7  -6       11.14      -96.29     59.25 o
   0   7  -6       12.24      227.00     46.71 o
   0   7  -6       11.14      -89.77     44.89 o
   0   7  -5     1142.40     1245.68     51.28 o
   0  -7   5     1255.31     1164.63     54.07 o
   0   7  -5     1142.40     1268.99     61.93 o
   0   7  -5     1142.40     1260.36     54.71 o
   0  -7   5     1255.31     1297.34     49.91 o
   0   7  -5     1255.31     1346.36     62.33 o
   0   7  -5     1255.31     1073.63     45.34 o
   0  -7   4      700.35      527.41     53.19 o
   0  -7   3     2235.34     2189.84     52.72 o
   0  -7   3     2235.34     2409.45     46.09 o
   0   7  -3     2235.34     2234.78     55.66 o
   0   7  -3     2235.34     2288.23     56.15 o
   0   7  -3     2034.28     2166.84     56.57 o
   0   7  -3     2034.28     2213.20     57.36 o
   0   7  -2     1898.86     2203.18     54.70 o
   0  -7   2     1898.86     2230.70     49.89 o
   0   7  -2     1898.86     2122.30     56.04 o
   0  -7   1     4272.81     4261.68     45.01 o
   0   7  -1     4272.81     3952.26     61.34 o
   0  -7   1     4272.81     3912.23     54.47 o
   0   7  -1     4272.81     3726.34     37.51 o
   0   7  -1     3888.49     3828.02     59.47 o
   0   7  -1     4272.81     4216.87     54.44 o
   0   7  -1     3888.49     3722.80     54.17 o
   0   7   0     1544.63     1483.94     48.00 o
   0   7   0     1544.63     1390.31     51.10 o
   0   7   0     1544.63     1227.99     28.06 o
   0  -7   0     1544.63     1578.91     39.95 o
   0  -7   0     1544.63     1397.42     49.80 o
   0   7   1     3289.35     3259.85     54.43 o
   0   7   1     3614.46     3689.27     60.06 o
   0   7   1     3614.46     3901.25     59.00 o
   0   7   1     3289.35     2840.08     37.17 o
   0   7   1     3289.35     3140.20     67.48 o
   0  -7  -1     3289.35     3043.26     43.46 o
   0   7   2      891.83     1229.16     49.73 o
   0   7   2      891.83     1145.37     53.99 o
   0   7   3     2033.85     1920.94     38.18 o
   0  -7  -3     2033.85     2047.35     52.54 o
   0   7   3     2234.86     2171.85     49.32 o
   0   7   3     2033.85     1921.17     61.30 o
   0   7   3     2234.86     2095.75     54.68 o
   0  -7  -3     2033.85     1514.07     47.16 o
   0   7   3     2234.86     2283.05     54.97 o
   0   7   3     2033.85     1515.33     53.39 o
   0   7   4     1790.76     2231.51     47.29 o
   0   7   5     2295.82     2207.52     47.97 o
   0  -7  -5     2089.32     1950.00     58.52 o
   0   7   5     2089.32     1920.55     49.43 o
   0   7   5     2295.82     1826.84     45.96 o
   0   7   5     2089.32     1862.79     54.11 o
   0   7   5     2295.82     1959.03     38.38 o
   0   7   6     2648.05     2692.26     46.23 o
   0  -7  -6     2648.05     2520.99     59.18 o
   0   7   6     2909.77     2061.86     32.60 o
   0   7   6     2909.77     2984.08     42.51 o
   0   7   6     2648.05     2697.11     53.64 o
   0   7   6     2909.77     2729.11     40.21 o
   0  -7  -7      147.82      279.34     49.59 o
   0   7   7      162.43      348.02     33.54 o
   0  -7  -7      162.43      306.98     42.92 o
   0  -7  -8      696.85      745.26     31.69 o
   0   7   8      696.85      864.22     31.87 o
   0   7   8      696.85     1002.82     38.89 o
   0   7   8      696.85      641.53     34.68 o
   0   7   8      696.85      832.01     43.52 o
   0  -7  -8      634.17      821.90     53.82 o
   0  -7  -8      634.17      848.39     48.11 o
   0   7   9     1330.08     1463.49     48.59 o
   0   7   9     1330.08     1364.55     45.78 o
   0   7   9     1330.08     1489.27     49.38 o
   0  -7 -10     1682.72     1654.72     68.31 o
   0   7  10     1849.03     1667.91     39.19 o
   0  -7 -10     1682.72     1646.15     52.86 o
   0   7  10     1682.72     1749.26     61.40 o
   0   7  10     1849.03     1668.82     38.09 o
   0   7  11      485.05      749.76     51.19 o
   0   7  11      485.05      286.19     61.10 o
   0   7  12      493.69      294.49     53.19 o
   0  -7 -12      449.29      488.11     53.05 o
   0  -7 -12      449.29      455.08     59.68 o
   0   7  12      493.69      797.66     47.27 o
   0   7  12      449.29      570.27     55.75 o
   0   7  13     3129.98     3124.94     57.94 o
   0   7  13     3129.98     3059.64     61.15 o
   0   7  13     3129.98     3055.09     56.30 o
   0   7  14      500.81      413.30     53.98 o
   0  -7 -14      455.77      524.83     74.86 o
   0   7  14      455.77      355.03     54.76 o
   0   7  14      500.81      543.46     50.55 o
   0   7  15     1570.90     1887.44     72.17 o
   0   7  15     1570.90     1803.75     71.18 o
   0   7  15     1570.90     1805.96     61.69 o
   0   8  -9       16.38      119.35     80.10 o
   0   8  -8     1508.00     1146.90     60.47 o
   0   8  -8     1372.36     1195.61     71.62 o
   0   8  -8     1508.00     1273.29     67.41 o
   0  -8   8     1508.00     1255.77     58.86 o
   0   8  -7       54.92      148.10     62.72 o
   0   8  -7       49.98       34.25     55.73 o
   0  -8   7       54.92      217.79     58.08 o
   0   8  -7       49.98       77.05     63.36 o
   0   8  -6      634.61      717.03     57.08 o
   0  -8   6      697.33      487.05     59.58 o
   0  -8   6      697.33      826.51     55.54 o
   0   8  -6      697.33      716.09     55.97 o
   0   8  -6      634.61      683.66     52.82 o
   0   8  -6      697.33      454.56     41.43 o
   0   8  -5      277.21      358.48     52.07 o
   0   8  -5      304.61      452.92     63.26 o
   0   8  -5      277.21      499.04     64.97 o
   0   8  -5      304.61      251.44     49.78 o
   0  -8   5      304.61      315.50     48.33 o
   0  -8   5      304.61      278.87     59.47 o
   0   8  -5      277.21      449.52     60.69 o
   0  -8   3      273.71      267.83     59.53 o
   0   8  -3      249.09      325.60     53.90 o
   0   8  -3      249.09      348.64     61.54 o
   0  -8   3      273.71      436.50     44.54 o
   0   8  -3      273.71      625.35     54.85 o
   0   8  -3      249.09      310.62     58.44 o
   0   8  -3      273.71      138.97     54.89 o
   0   8  -2       13.95      207.80     59.85 o
   0  -8   2       13.95       92.52     52.03 o
   0   8  -2       13.95      238.84     57.85 o
   0   8  -1     1815.08     1723.04     62.31 o
   0   8  -1     1994.47     2034.65     56.85 o
   0   8  -1     1815.08     1868.50     59.66 o
   0   8  -1     1994.47     1980.27     59.77 o
   0  -8   1     1994.47     2024.23     54.46 o
   0   8   0        7.97      152.62     51.58 o
   0  -8   0        7.97      115.08     49.34 o
   0   8   1     3856.88     3833.34     61.99 o
   0   8   1     3509.97     3585.98     49.21 o
   0   8   1     3509.97     3221.92     66.24 o
   0  -8  -1     3509.97     3849.89     58.91 o
   0   8   1     3509.97     2688.65     40.95 o
   0   8   1     3856.88     3568.49     58.12 o
   0   8   2     1889.93     1853.64     49.49 o
   0   8   2     1889.93     2070.37     60.15 o
   0   8   2     1889.93     1712.43     57.35 o
   0   8   3     2918.84     3146.54     54.93 o
   0   8   3     2918.84     3200.80     48.15 o
   0  -8  -3     2656.30     2672.07     48.97 o
   0   8   3     2656.30     2539.76     60.79 o
   0  -8  -3     2656.30     2576.83     56.40 o
   0   8   3     2656.30     2515.28     51.47 o
   0   8   4      880.09      757.90     45.67 o
   0   8   5     2078.84     1943.23     53.99 o
   0   8   5     2078.84     1720.66     32.44 o
   0  -8  -5     2078.84     1866.83     45.32 o
   0   8   5     2078.84     2251.34     48.45 o
   0   8   5     2284.30     2097.80     45.49 o
   0   8   5     2284.30     2011.52     45.18 o
   0  -8  -5     2078.84     2190.31     57.34 o
   0   8   5     2284.30     2142.45     44.66 o
   0   8   6      497.24      763.01     38.00 o
   0   8   6      497.24      726.57     42.31 o
   0  -8  -6      452.51      540.70     51.89 o
   0   8   6      452.51      433.58     51.71 o
   0  -8  -6      452.51      443.46     53.91 o
   0   8   6      452.51      491.94     46.88 o
   0   8   7      455.83      369.97     44.88 o
   0   8   7      414.83      219.63     37.46 o
   0  -8  -7      414.83      364.43     52.84 o
   0  -8  -8      649.69      648.56     33.07 o
   0   8   8      649.69      703.42     40.93 o
   0   8   8      649.69      732.81     27.94 o
   0  -8  -8      591.26      321.72     44.32 o
   0  -8  -8      591.26      436.40     61.74 o
   0   8   8      649.69      772.11     43.76 o
   0   8   9       35.83      -10.59     64.13 o
   0   8   9       35.83      178.96     45.42 o
   0   8   9       35.83      279.41     50.71 o
   0   8   9       35.83      -13.47     54.28 o
   0  -8 -10     2708.49     2737.19     71.29 o
   0  -8 -10     2708.49     2398.07     51.92 o
   0   8  10     2976.18     3100.67     41.64 o
   0   8  10     2976.18     2780.23     38.89 o
   0   8  10     2708.49     2849.51     66.62 o
   0   8  11       63.53      158.16     42.55 o
   0   8  12      258.69      301.48     44.01 o
   0   8  12      258.69      166.63     42.45 o
   0  -8 -12      235.42      305.30     54.12 o
   0   8  12      235.42      383.58     68.87 o
   0  -8 -12      235.42      248.34     68.11 o
   0   8  13     1024.86      936.93     48.15 o
   0   8  13     1024.86     1178.01     68.21 o
   0   8  13     1024.86     1548.28     71.97 o
   0   8  13     1024.86     1116.06     61.32 o
   0  -8 -14      717.91      297.18     76.28 o
   0   8  14      788.87      789.94     52.72 o
   0   8  14      717.91      713.08     57.28 o
   0   8  14      788.87      497.71     40.78 o
   0   9  -8     1058.82     1060.69     60.28 o
   0  -9   8     1058.82     1301.68     78.85 o
   0   9  -8     1058.82     1028.66     62.89 o
   0   9  -8      963.58      936.02     69.39 o
   0  -9   8     1058.82      661.83     58.02 o
   0   9  -7        1.94      -11.28     57.93 o
   0  -9   7        1.94      144.60     56.44 o
   0   9  -7        1.94      286.05     53.89 o
   0   9  -6      355.12      386.89     62.33 o
   0  -9   6      355.12      535.68     58.84 o
   0   9  -6      323.18      440.88     71.95 o
   0   9  -6      355.12      220.03     43.76 o
   0   9  -6      323.18      168.90     56.71 o
   0  -9   6      355.12      303.40     57.88 o
   0   9  -6      323.18      258.62     57.92 o
   0   9  -5        0.02     -143.12     71.56 o
   0  -9   5        0.02      -19.78     51.04 o
   0   9  -5        0.02      -77.44     58.70 o
   0   9  -5        0.02      -88.35     58.21 o
   0   9  -5        0.02      -22.01     55.32 o
   0  -9   5        0.02      111.10     56.55 o
   0   9  -3       28.29      137.17     60.30 o
   0  -9   3       31.09      265.06     66.54 o
   0   9  -3       28.29      265.36     67.27 o
   0   9  -3       31.09      147.67     62.37 o
   0  -9   3       31.09       -7.51     48.34 o
   0   9  -3       31.09      170.72     59.76 o
   0  -9   2     4132.35     4379.36     66.99 o
   0  -9   2     4132.35     4389.39     55.32 o
   0   9  -2     4132.35     4394.70     67.01 o
   0  -9   1      616.86      577.66     36.71 o
   0  -9   1      616.86      581.26     58.73 o
   0  -9   1      561.37      422.11     53.74 o
   0   9  -1      616.86      783.00     64.51 o
   0   9  -1      561.37      285.78     66.71 o
   0   9  -1      616.86      358.92     58.71 o
   0   9  -1      561.37      687.17     66.40 o
   0  -9   0     1627.08     1541.07     34.76 o
   0   9   0     1627.08     1731.10     58.37 o
   0  -9   0     1627.08     1648.46     54.73 o
   0   9   0     1627.08     1799.12     55.51 o
   0   9   1     1249.41     1255.22     60.13 o
   0   9   1     1249.41     1309.92     60.49 o
   0   9   1     1137.04     1382.89     53.71 o
   0  -9  -1     1137.04      844.26     56.30 o
   0  -9  -1     1249.41     1434.63     58.35 o
   0   9   1     1137.04      997.51     36.38 o
   0   9   1     1137.04     1262.56     60.94 o
   0   9   2       13.98      306.23     67.08 o
   0   9   2       13.98      188.48     63.49 o
   0   9   3     1573.68     1734.09     60.24 o
   0   9   3     1573.68     1957.49     53.06 o
   0   9   3     1573.68     1462.41     57.11 o
   0   9   3     1432.13     1217.47     52.60 o
   0  -9  -3     1432.13     1350.39     65.57 o
   0  -9  -3     1432.13     1866.58     52.48 o
   0   9   3     1432.13     1852.89     63.38 o
   0  -9  -5     1765.58     1583.63     51.44 o
   0  -9  -5     1765.58     1469.60     53.34 o
   0   9   5     1765.58     1874.36     53.16 o
   0   9   5     1940.09     1806.01     52.88 o
   0   9   5     1940.09     1720.68     48.54 o
   0   9   5     1940.09     1574.19     58.32 o
   0   9   5     1765.58     1646.83     62.10 o
   0  -9  -6      352.02      517.18     44.98 o
   0   9   6      352.02      315.73     51.77 o
   0  -9  -6      352.02      380.88     53.51 o
   0   9   6      386.81      410.34     45.58 o
   0   9   6      352.02      278.02     33.78 o
   0   9   6      352.02      454.85     50.64 o
   0   9   6      386.81      218.51     40.25 o
   0   9   7     2045.09     1886.66     54.13 o
   0   9   7     1861.15     1943.03     37.95 o
   0  -9  -7     1861.15     1460.47     53.10 o
   0   9   7     1861.15     1948.52     37.50 o
   0  -9  -7     1861.15     1794.69     59.59 o
   0   9   7     1861.15     1453.48     53.92 o
   0   9   8       44.05      102.45     26.37 o
   0   9   8       48.40      156.25     45.71 o
   0   9   8       48.40       93.13     46.77 o
   0   9   8       44.05      227.08     60.17 o
   0   9   8       48.40       -9.31     52.50 o
   0  -9  -8       44.05       19.57     47.63 o
   0  -9  -8       44.05        4.57     61.98 o
   0   9   9      750.98     1076.63     59.55 o
   0   9   9      750.98     1025.98     74.85 o
   0  -9 -10     1715.81     1381.06     71.82 o
   0   9  10     1715.81     1366.10     63.64 o
   0   9  10     1885.39     1614.30     30.43 o
   0   9  10     1885.39     1756.17     51.72 o
   0   9  11      538.77      468.40     43.09 o
   0   9  11      538.77      406.93     72.04 o
   0  -9 -12      472.78      217.14     73.32 o
   0   9  12      519.50      337.07     40.84 o
   0   9  12      519.50      533.21     49.57 o
   0  -9 -12      472.78      275.82     55.96 o
   0   9  12      519.50      599.37     53.38 o
   0   9  13       70.63      256.73     60.13 o
   0   9  13       70.63      178.32     70.26 o
   0   9  13       70.63      -25.77     63.33 o
   0   9  14      852.20      730.37     61.55 o
   0  -9 -14      852.20      888.72     62.25 o
   0  -9 -14      852.20      470.46     70.45 o
   0   9  14      936.42      783.23     50.37 o
   0   9  14      936.42      804.48     40.63 o
   0 -10   7      324.78      795.66     72.22 o
   0  10  -7      324.78      722.35     52.48 o
   0  10  -6      388.91      501.45     65.71 o
   0 -10   6      427.34      447.96     63.26 o
   0  10  -6      427.34      364.00     47.43 o
   0  10  -6      427.34      476.62     65.11 o
   0  10  -5       70.84      -11.56     50.03 o
   0  10  -5       64.47      174.34     56.72 o
   0 -10   5       70.84      330.23     62.04 o
   0  10  -5       64.47      115.67     63.11 o
   0  10  -5       70.84      153.80     58.12 o
   0 -10   5       70.84      100.57     47.66 o
   0 -10   3       40.72      129.33     64.04 o
   0  10  -3       37.06      -17.78     58.96 o
   0  10  -3       40.72       96.67     59.26 o
   0 -10   3       40.72      355.54     47.91 o
   0  10  -3       40.72      234.36     61.78 o
   0  10  -3       37.06       65.78     74.32 o
   0  10  -2     1560.68     1621.53     56.71 o
   0 -10   2     1560.68     1766.86     54.27 o
   0  10  -2     1560.68     1526.81     66.55 o
   0 -10   2     1560.68     1461.34     68.54 o
   0 -10   1       56.56      238.38     60.88 o
   0 -10   1       51.47      189.92     60.73 o
   0  10  -1       56.56      126.65     69.58 o
   0  10  -1       51.47      424.37     69.90 o
   0  10  -1       56.56      501.58     64.69 o
   0  10   0     5729.24     5862.23     72.66 o
   0 -10   0     5729.24     5939.25     67.01 o
   0 -10   0     5729.24     6074.69     42.70 o
   0  10   0     5729.24     6232.31     72.99 o
   0 -10  -1      144.76      388.87     40.16 o
   0 -10  -1      159.06      415.21     55.19 o
   0  10   1      159.06      380.87     63.93 o
   0 -10  -1      144.76      288.02     59.78 o
   0  10   1      144.76      473.56     62.01 o
   0  10   1      144.76      114.76     69.00 o
   0  10   2     4155.83     3922.37     72.66 o
   0  10   2     4155.83     4265.55     69.44 o
   0 -10  -3       74.75      165.36     51.30 o
   0  10   3       82.14       11.34     55.23 o
   0  10   3       74.75      112.86     68.75 o
   0  10   3       82.14      222.96     60.68 o
   0  10   3       74.75      306.91     57.23 o
   0 -10  -3       74.75      176.76     56.80 o
   0  10   3       82.14      518.47     60.26 o
   0  10   5      630.96      692.41     52.47 o
   0  10   5      630.96      734.90     55.76 o
   0  10   5      630.96      718.23     57.65 o
   0 -10  -5      574.21      520.58     58.88 o
   0  10   5      574.21      446.96     56.22 o
   0  10   5      574.21      439.39     65.22 o
   0  10   6        2.68      189.45     56.68 o
   0 -10  -6        2.44      -16.40     46.54 o
   0  10   6        2.44       81.63     54.72 o
   0  10   6        2.44       29.13     43.23 o
   0  10   6        2.68      187.11     50.94 o
   0  10   6        2.44      -48.55     59.98 o
   0 -10  -6        2.44      136.49     50.62 o
   0  10   7     1466.66     1120.87     30.61 o
   0  10   7     1466.66     1374.08     74.57 o
   0 -10  -7     1466.66     1449.62     58.23 o
   0 -10  -7     1466.66      999.70     62.79 o
   0  10   8      445.59      648.39     60.81 o
   0  10   8      445.59      543.60     55.47 o
   0  10   8      405.51      512.12     33.45 o
   0  10   8      405.51      416.22     63.55 o
   0 -10  -8      405.51      515.33     56.14 o
   0  10   8      405.51      798.83     65.61 o
   0  10   8      445.59      610.34     51.30 o
   0  10   9      800.66      642.89     77.88 o
   0  10  10      315.01      377.33     57.22 o
   0  10  10      346.15      406.30     47.05 o
   0 -10 -10      315.01      176.07     53.00 o
   0 -10 -10      315.01      286.14     63.63 o
   0  10  11     1824.83     1962.29     84.58 o
   0  10  11     1824.83     1871.05     55.91 o
   0  10  11     1824.83     1882.49     65.32 o
   0  10  12       54.61       86.11     44.12 o
   0  10  12       54.61       55.60     49.48 o
   0 -10 -12       49.69       93.69     62.17 o
   0  10  12       54.61       -6.61     56.51 o
   0  10  12       49.69      139.46     60.96 o
   0 -10 -12       49.69       70.22     62.90 o
   0  10  13      838.68     1036.03     72.08 o
   0  10  13      838.68      800.42     63.41 o
   0  10  13      838.68      875.45     56.72 o
   0  11  -5      767.44      701.35     53.40 o
   0 -11   5      767.44      769.87     70.46 o
   0  11  -5      767.44      769.99     73.63 o
   0  11  -5      698.42      994.19     72.60 o
   0  11  -5      698.42      556.38     71.86 o
   0  11  -3      423.94      498.24     69.81 o
   0 -11   3      465.83      288.02     67.97 o
   0  11  -3      465.83      373.04     59.23 o
   0  11  -3      423.94      655.13     63.69 o
   0  11  -3      465.83      238.57     70.04 o
   0 -11   3      423.94      408.99     58.61 o
   0  11  -2      260.51      210.04     65.56 o
   0  11  -2      260.51      276.54     65.43 o
   0 -11   2      260.51      419.16     63.34 o
   0  11  -1      244.35      260.51     64.65 o
   0  11  -1      244.35      369.32     62.82 o
   0  11  -1      222.37       66.27     64.11 o
   0  11  -1      222.37      221.32     64.99 o
   0 -11   1      222.37       74.02     61.05 o
   0 -11   1      244.35      495.54     66.88 o
   0  11   0     1929.25     1999.14     63.38 o
   0 -11   0     1929.25     1907.61     63.46 o
   0  11   0     1929.25     2260.46     66.07 o
   0 -11  -1        3.37      -70.67     70.90 o
   0  11   1        3.37      186.74     74.07 o
   0  11   1        3.37      258.12     59.34 o
   0 -11  -1        3.37      108.78     44.24 o
   0  11   1        3.71      -92.45     59.77 o
   0  11   1        3.71     -101.60     77.31 o
   0 -11  -2     1563.89     1929.67     72.35 o
   0  11   2     1563.89     1950.61     64.35 o
   0  11   2     1563.89     1962.26     73.67 o
   0 -11  -3       17.06     -115.83     64.56 o
   0  11   3       18.75      -56.31     67.48 o
   0  11   3       17.06     -137.25     76.90 o
   0  11   3       18.75      219.70     63.11 o
   0  11   3       17.06      198.50     68.03 o
   0 -11  -3       17.06       85.63     53.31 o
   0  11   5      217.11      287.32     60.67 o
   0  11   5      197.58      377.92     60.21 o
   0  11   5      217.11      255.98     55.50 o
   0  11   5      217.11      120.31     54.61 o
   0 -11  -5      197.58      351.89     60.21 o
   0 -11  -5      197.58      483.63     50.24 o
   0  11   5      197.58      494.55     61.99 o
   0 -11  -6      424.58      375.14     52.01 o
   0 -11  -6      424.58      382.13     60.94 o
   0  11   6      466.54      587.66     56.87 o
   0  11   6      424.58      360.49     53.76 o
   0  11   6      424.58      491.38     51.61 o
   0  11   6      466.54      573.42     61.29 o
   0 -11  -7      209.91      170.58     57.12 o
   0  11   7      230.66      383.35     60.69 o
   0  11   7      230.66      151.07     50.48 o
   0  11   7      209.91       97.38     41.19 o
   0  11   7      209.91      188.82     50.27 o
   0  11   8      875.76      707.81     50.26 o
   0  11   8      796.99     1055.35     51.79 o
   0 -11  -8      796.99      736.36     54.32 o
   0 -11  -8      796.99      931.51     63.15 o
   0  11   8      796.99      560.76     57.50 o
   0  11   9     1603.96     1816.51     79.67 o
   0  11  10      128.12      376.00     64.14 o
   0 -11 -10      128.12      292.71     63.98 o
   0 -11 -10      128.12       42.47     66.93 o
   0  11  10      140.78      200.69     46.50 o
   0  11  11     1475.06     1698.90     63.04 o
   0  11  11     1475.06     1722.44     75.25 o
   0  11  11     1475.06     1583.93     60.28 o
   0  11  12      362.12      257.71     52.47 o
   0  11  12      362.12      280.27     50.16 o
   0  11  12      329.55      308.65     62.81 o
   0 -11 -12      329.55      -14.17     57.74 o
   0 -11 -12      329.55      440.52     66.49 o
   0 -12   3      824.99      451.77     77.54 o
   0  12  -3      824.99      395.62     72.25 o
   0  12  -3      750.79      843.71     62.34 o
   0  12  -3      750.79      771.79     75.35 o
   0 -12   3      750.79      994.86     70.82 o
   0 -12   2      227.33      -45.56     79.39 o
   0  12  -2      227.33      178.97     77.04 o
   0  12  -2      227.33      572.10     76.28 o
   0 -12   1      879.71      989.82     69.67 o
   0 -12   1      800.58     1146.37     79.85 o
   0  12  -1      879.71      880.39     75.99 o
   0  12  -1      879.71     1087.82     61.15 o
   0  12  -1      800.58     1290.94     72.07 o
   0  12  -1      800.58      849.84     83.59 o
   0  12   0      294.17      135.28     66.11 o
   0 -12   0      294.17      107.29     65.03 o
   0 -12  -1      489.33      675.29     69.91 o
   0  12   1      537.70      315.48     71.31 o
   0  12   1      489.33      578.99     71.96 o
   0 -12  -1      537.70      553.14     67.09 o
   0  12   1      489.33      695.25     59.77 o
   0  12   1      537.70      108.88     66.90 o
   0 -12  -2      259.68      365.02     67.15 o
   0  12   2      259.68      203.03     69.37 o
   0  12   2      259.68      667.27     71.83 o
   0 -12  -3      183.29      408.81     64.90 o
   0  12   3      183.29      354.74     72.73 o
   0 -12  -3      166.81      246.90     60.65 o
   0 -12  -3      166.81      271.73     49.11 o
   0  12   3      166.81      315.84     68.10 o
   0  12   5       27.37      176.70     61.74 o
   0  12   5       24.91      150.24     53.34 o
   0  12   5       27.37       72.57     53.92 o
   0 -12  -5       24.91      107.85     59.52 o
   0 -12  -5       24.91       -2.36     49.10 o
   0  12   5       27.37      384.56     68.61 o
   0  12   5       24.91      147.24     62.68 o
   0 -12  -6      479.28      222.29     59.73 o
   0  12   6      526.65      783.78     61.36 o
   0  12   6      479.28      704.12     58.31 o
   0  12   6      526.65      788.81     53.49 o
   0  12   6      479.28      285.27     68.40 o
   0  12   6      526.65      749.67     68.09 o
   0 -12  -6      479.28      609.58     52.05 o
   0 -12  -7        3.80       30.71     57.11 o
   0  12   7        4.17       14.32     53.40 o
   0  12   7        3.80      -79.38     63.32 o
   0 -12  -8     1621.22     1652.13     64.30 o
   0 -12  -8     1621.22     1750.61     63.88 o
   0  12   8     1781.46     2233.77     67.64 o
   0  12   8     1621.22     1659.58     62.39 o
   0  12   9      949.64     1144.39     76.48 o
   0 -12 -10      388.88      522.83     66.26 o
   0  12  10      427.31      766.58     58.97 o
   0  12  10      427.31      789.81     57.56 o
   0  12  10      388.88      371.34     69.57 o
   0 -12 -10      388.88      605.29     72.78 o
   0  12  11      459.34     1031.07     80.45 o
   0  12  11      459.34      892.77     64.25 o
   0 -13   1      620.44      451.89     68.83 o
   0  13  -1      564.63      492.07     72.85 o
   0 -13   1      564.63      250.61     75.06 o
   0  13  -1      564.63      631.44     57.88 o
   0  13  -1      620.44      725.25     55.54 o
   0  13  -1      620.44      572.76     68.55 o
   0  13   0      101.22      540.91     73.82 o
   0  13   0      101.22      392.81     67.74 o
   0 -13   0      101.22      330.45     65.67 o
   0 -13  -1      804.43      817.86     74.95 o
   0  13   1      732.07      852.65     71.81 o
   0  13   1      732.07      867.55     77.78 o
   0 -13  -1      732.07      749.40     67.77 o
   0  13   1      804.43      718.63     71.98 o
   0  13   1      804.43     1004.81     66.74 o
   0  13   2      224.80      573.46     80.04 o
   0 -13  -2      224.80      513.45     65.85 o
   0  13   2      224.80      416.35     70.57 o
   0  13   3      448.14      413.66     72.13 o
   0 -13  -3      448.14      432.44     62.91 o
   0  13   3      407.83      423.82     60.94 o
   0 -13  -3      407.83      399.52     70.76 o
   0  13   3      448.14      286.58     62.91 o
   0  13   3      407.83      601.57     69.89 o
   0  13   5      375.16      441.26     67.40 o
   0 -13  -5      341.41      341.92     64.53 o
   0  13   5      341.41      426.94     68.16 o
   0  13   5      341.41      150.97     60.93 o
   0 -13  -5      341.41      177.49     52.28 o
   0  13   5      375.16      497.37     67.15 o
   0 -13  -6      570.93      984.10     65.97 o
   0  13   6      570.93      275.57     69.24 o
   0  13   6      570.93      703.52     57.77 o
   0  13   6      627.36      885.54     58.22 o
   0  13   6      627.36      999.12     64.36 o
   0  13   6      627.36      502.42     67.87 o
   0  13   7       59.34     -105.19     63.14 o
   0 -13  -7       59.34      159.02     64.72 o
   0  13   7       59.34       26.81     61.91 o
   0  13   8     1545.07     1542.26     69.78 o
   0  13   8     1697.78     1844.99     70.89 o
   0 -13  -8     1545.07     1539.11     76.50 o
   0  13   8     1545.07     1424.17     62.74 o
   0  13   9       17.97     -109.93     71.14 o
   0  13   9       17.97      159.02     79.97 o
   0  13  10      277.59      629.10     69.75 o
   0  13  10      252.62      125.52     62.79 o
   0 -13 -10      252.62      179.70     47.49 o
   0  14   5      597.32      318.01     66.06 o
   0  14   5      597.32      543.39     58.91 o
   0  14   5      656.36      544.03     60.33 o
   0  14   5      656.36      892.62     72.43 o
   0 -14  -5      597.32       19.91     51.34 o
   0 -14  -6        1.66       87.14     58.88 o
   0 -14  -6        1.66      221.58     50.36 o
   0  14   6        1.82       39.60     56.13 o
   0  14   6        1.66      260.60     67.00 o
  -1  13   8       92.04       89.14     72.74 o
   1 -13  -7     1204.52     1217.06     74.74 o
  -1  13   7     1204.52     1425.10     66.85 o
  -1  13   7     1204.52     1088.05     73.09 o
  -1  13   7     1323.57     1541.74     75.88 o
  -1  13   7     1323.57     1237.28     63.15 o
   1 -13  -7     1204.52     1213.38     63.83 o
  -1  13   7     1323.57     1396.19     68.22 o
   1 -13  -6      964.80      385.18     65.90 o
   1 -13  -6      964.80     1180.80     65.66 o
  -1  13   6      964.80     1148.24     68.33 o
  -1  13   6      964.80      568.05     68.97 o
   1 -13  -5      208.45      447.46     65.57 o
  -1  13   5      229.06      420.34     61.07 o
  -1  13   5      208.45      264.29     60.32 o
  -1  13   5      208.45      551.64     69.13 o
  -1  13   4      327.39      393.33     65.13 o
  -1  13   4      359.75      288.28     64.92 o
   1 -13  -4      359.75      634.89     57.05 o
   1 -13  -4      327.39      149.08     59.81 o
   1 -13  -4      327.39      219.40     53.22 o
  -1  13   4      327.39      263.60     68.57 o
  -1  13   2      398.61      594.27     75.98 o
  -1  13   2      362.76      531.26     80.72 o
  -1  13   2      398.61      493.61     69.21 o
  -1  13   2      362.76      477.99     67.60 o
   1 -13  -2      398.61      238.04     69.45 o
  -1  13   1      369.49      205.51     73.45 o
  -1  13   1      369.49      164.89     80.14 o
  -1  13   0      643.33      730.91     61.58 o
  -1  13   0      706.91      636.34     57.05 o
  -1  13   0      643.33      918.60     75.35 o
  -1  13   0      706.91      834.48     73.68 o
   1 -13   0      706.91      932.16     77.07 o
  -1  12  10      337.58      813.14     74.97 o
  -1  12  10      337.58      540.97     64.72 o
  -1  12  10      337.58      418.95     66.11 o
   1 -12  -9      346.50      401.60     61.47 o
  -1  12   9      346.50      306.63     71.90 o
  -1  12   9      380.74      576.41     66.84 o
   1 -12  -9      346.50      144.01     71.04 o
  -1  12   9      380.74      544.12     56.67 o
  -1  12   9      380.74      508.23     58.27 o
  -1  12   8      432.95      620.91     76.86 o
  -1  12   7     2133.44     2010.94     64.56 o
   1 -12  -7     2133.44     1716.74     64.23 o
   1 -12  -7     2133.44     1754.18     74.05 o
  -1  12   7     2133.44     1879.52     69.01 o
  -1  12   7     2344.30     1902.04     61.30 o
  -1  12   7     2344.30     2227.74     61.69 o
  -1  12   6      167.95       75.27     55.91 o
   1 -12  -6      152.84      158.90     57.63 o
  -1  12   6      152.84       71.55     59.97 o
   1 -12  -6      152.84       54.25     59.84 o
  -1  12   5     1072.10     1045.68     62.82 o
   1 -12  -5      975.67      760.18     60.78 o
  -1  12   5      975.67      911.41     53.06 o
  -1  12   5      975.67     1334.53     67.04 o
   1 -12  -5      975.67     1114.14     64.46 o
  -1  12   4      358.74      405.80     64.99 o
   1 -12  -4      358.74      409.78     53.58 o
  -1  12   4      394.20      200.64     71.11 o
   1 -12  -4      358.74      342.37     52.48 o
  -1  12   4      394.20      325.60     61.41 o
  -1  12   2      141.81      112.20     66.29 o
   1 -12  -2      155.83      416.34     62.43 o
  -1  12   2      155.83       97.60     58.50 o
  -1  12   2      155.83      304.04     67.53 o
   1 -12  -2      141.81      284.80     46.52 o
   1 -12  -2      141.81      212.01     68.87 o
  -1  12   2      141.81      442.34     72.47 o
   1 -12  -1       13.31       47.52     59.37 o
  -1  12   1       13.31       37.74     68.32 o
  -1  12   1       13.31     -104.38     70.79 o
  -1  12   0     1093.31     1158.11     65.72 o
  -1  12   0     1201.37     1384.70     65.26 o
  -1  12   0     1201.37     1439.39     76.70 o
  -1  12   0     1093.31     1214.04     74.28 o
   1 -12   0     1093.31     1066.81     68.87 o
  -1  12  -1      385.04      938.73     65.62 o
   1 -12   1      385.04      483.46     69.85 o
  -1  12  -1      385.04      780.08     67.44 o
  -1  12  -2      795.48      539.38     74.15 o
   1 -12   2      795.48      640.45     76.01 o
  -1  12  -2      723.93      664.38     71.49 o
  -1  12  -2      795.48      899.23     59.19 o
   1 -12   2      723.93      477.43     70.48 o
  -1  12  -2      723.93      727.67     66.76 o
  -1  12  -3      374.58      373.38     61.65 o
  -1  12  -3      374.58      319.75     77.61 o
   1 -12   3      374.58      240.45     73.34 o
  -1  11  12     1482.92     1493.62     62.60 o
  -1  11  12     1482.92     1451.70     55.75 o
  -1  11  12     1482.92     1440.29     75.43 o
  -1  11  11      488.76      624.01     60.31 o
  -1  11  11      488.76      507.72     49.84 o
   1 -11 -11      444.79      629.42     60.99 o
  -1  11  11      488.76      505.15     55.36 o
   1 -11 -11      444.79      671.65     74.34 o
  -1  11  11      444.79      568.52     59.51 o
  -1  11  10     1468.10     1286.65     62.43 o
  -1  11  10     1468.10     1547.39     78.36 o
  -1  11  10     1468.10     1355.81     60.70 o
   1 -11  -9     1001.11     1005.56     63.94 o
  -1  11   9     1100.06     1339.73     64.50 o
  -1  11   9     1100.06     1266.03     52.61 o
  -1  11   9     1100.06     1221.15     56.38 o
  -1  11   9     1001.11      781.87     70.94 o
   1 -11  -9     1001.11      860.45     61.64 o
  -1  11   8     2183.26     2355.29     71.87 o
  -1  11   7      702.78      706.22     58.69 o
  -1  11   7      702.78      866.45     58.48 o
   1 -11  -7      702.78      660.48     63.56 o
  -1  11   7      772.24     1349.12     60.97 o
   1 -11  -7      702.78      551.98     58.75 o
  -1  11   6      233.13      202.34     52.54 o
  -1  11   6      233.13       72.36     54.89 o
   1 -11  -6      233.13      565.27     52.26 o
   1 -11  -6      233.13      285.59     67.16 o
  -1  11   5      330.24      362.62     55.63 o
   1 -11  -5      300.54      245.93     53.53 o
   1 -11  -5      300.54      514.59     60.29 o
  -1  11   5      300.54      341.20     53.22 o
  -1  11   5      330.24      233.75     55.92 o
  -1  11   5      330.24      425.22     62.60 o
  -1  11   4        7.59       12.42     47.89 o
   1 -11  -4        6.91       75.47     53.32 o
  -1  11   4        6.91      251.03     56.36 o
   1 -11  -4        6.91      136.37     56.21 o
  -1  11   4        6.91       76.25     64.42 o
  -1  11   4        7.59       26.95     64.24 o
   1 -11  -2       74.75      250.15     58.86 o
  -1  11   2       74.75      136.28     64.95 o
  -1  11   2       74.75      419.63     63.61 o
  -1  11   2       68.03      299.94     73.49 o
   1 -11  -2       68.03      164.85     58.31 o
   1 -11  -2       68.03      290.92     64.17 o
  -1  11   2       68.03      363.51     64.07 o
  -1  11   1      843.48     1119.69     78.69 o
   1 -11  -1      843.48     1041.22     70.95 o
   1 -11   0      852.68      869.54     64.03 o
  -1  11   0      852.68      640.55     76.23 o
  -1  11   0      775.99      591.67     67.75 o
   1 -11   0      775.99      512.30     71.27 o
  -1  11   0      775.99      314.65     70.44 o
  -1  11   0      852.68      963.31     64.66 o
   1 -11   1     1169.66     1125.10     65.69 o
  -1  11  -1     1169.66      950.22     61.61 o
  -1  11  -1     1169.66     1079.63     48.18 o
  -1  11  -2      578.70      751.41     64.61 o
  -1  11  -2      526.65      613.24     65.97 o
  -1  11  -2      526.65      712.57     70.49 o
   1 -11   2      526.65      562.42     66.35 o
   1 -11   2      578.70      762.03     77.45 o
   1 -11   3      191.47      348.62     70.67 o
  -1  11  -3      191.47      371.58     72.77 o
   1 -11   4     1372.02      972.39     76.38 o
  -1  11  -4     1372.02     1354.13     73.02 o
  -1  11  -4     1248.62     1189.49     76.18 o
  -1  11  -4     1248.62     1688.05     72.29 o
  -1  11  -4     1372.02     1127.02     71.28 o
  -1  10  13      335.30      273.37     46.94 o
  -1  10  13      305.14      399.01     62.50 o
  -1  10  13      335.30      190.64     53.51 o
  -1  10  13      335.30      427.45     45.72 o
   1 -10 -13      305.14      423.89     62.49 o
  -1  10  12     1181.19     1140.38     49.09 o
  -1  10  12     1181.19     1160.31     57.15 o
   1 -10 -11        7.74      125.94     43.65 o
  -1  10  11        8.51      190.36     49.81 o
  -1  10  11        8.51      212.56     48.08 o
   1 -10 -11        7.74      118.51     72.64 o
  -1  10  10     1663.34     1685.73     56.57 o
  -1  10  10     1663.34     1604.27     71.32 o
  -1  10  10     1663.34     1440.69     55.93 o
  -1  10   9      106.19      -19.45     56.88 o
   1 -10  -9      106.19       83.16     65.37 o
  -1  10   9      116.68      -85.56     42.78 o
  -1  10   9      116.68      311.75     51.45 o
  -1  10   9      116.68      128.51     56.72 o
   1 -10  -9      106.19      272.70     48.22 o
  -1  10   8      719.68      536.63     76.71 o
   1 -10  -7     1098.06     1189.68     62.73 o
   1 -10  -7     1098.06     1457.39     71.85 o
  -1  10   7     1098.06     1498.47     69.38 o
  -1  10   7     1206.59     1301.68     56.41 o
  -1  10   7     1098.06      950.20     59.95 o
  -1  10   6      631.66      972.98     51.96 o
   1 -10  -6      574.84      680.22     54.00 o
  -1  10   6      574.84      504.91     68.16 o
   1 -10  -6      574.84      354.50     63.00 o
  -1  10   6      631.66      661.96     52.50 o
  -1  10   6      574.84      383.37     61.06 o
  -1  10   5      398.30      606.13     54.96 o
  -1  10   5      398.30      383.54     49.15 o
   1 -10  -5      362.47      500.37     53.88 o
  -1  10   5      398.30      759.31     56.21 o
  -1  10   5      362.47      425.93     58.40 o
   1 -10  -5      362.47      629.05     52.82 o
  -1  10   4     1737.41     1626.81     58.05 o
  -1  10   4     1737.41     1759.68     54.67 o
   1 -10  -4     1581.13     1308.10     49.19 o
  -1  10   4     1581.13     1507.51     61.29 o
   1 -10  -4     1581.13     1712.64     56.50 o
  -1  10   4     1737.41     1620.28     57.65 o
  -1  10   4     1581.13     1421.07     60.53 o
   1 -10  -2      198.37      162.12     49.22 o
  -1  10   2      217.98      253.24     63.89 o
  -1  10   2      198.37      447.54     70.81 o
  -1  10   2      198.37      178.60     62.37 o
   1 -10  -2      217.98      177.63     54.37 o
   1 -10  -2      198.37      336.47     64.65 o
   1 -10  -1      944.89     1124.99     64.82 o
  -1  10   1      944.89      997.80     72.68 o
  -1  10   1      944.89      914.98     64.80 o
  -1  10   0        0.05      182.02     62.31 o
  -1  10   0        0.05       81.10     64.10 o
   1 -10   0        0.05      -76.33     64.66 o
   1 -10   0        0.05        7.66     62.02 o
  -1  10   0        0.05      276.18     70.56 o
   1 -10   1     4074.68     4079.26     63.43 o
  -1  10  -1     4074.68     3919.88     74.71 o
  -1  10  -1     4074.68     4063.79     70.37 o
  -1  10  -2       99.99      357.26     54.48 o
  -1  10  -2       99.99      190.89     75.50 o
  -1  10  -2      109.87      145.72     65.31 o
  -1  10  -2      109.87      284.15     56.79 o
   1 -10   2      109.87      152.32     68.52 o
   1 -10   2       99.99      215.11     71.82 o
  -1  10  -3     1135.49     1409.79     67.44 o
   1 -10   3     1135.49     1269.18     64.97 o
   1 -10   3     1135.49     1171.10     48.81 o
  -1  10  -3     1135.49     1230.85     63.37 o
  -1  10  -4      180.77      195.18     62.50 o
  -1  10  -4      180.77      386.33     62.57 o
  -1  10  -4      198.63      257.47     61.46 o
   1 -10   4      198.63      427.71     60.93 o
   1 -10   4      198.63      201.39     55.77 o
  -1  10  -4      198.63      299.54     58.12 o
  -1  10  -6      503.21      671.86     64.10 o
  -1  10  -6      503.21      692.51     76.39 o
   1 -10   6      552.94      648.77     62.60 o
  -1  10  -6      552.94      582.50     50.82 o
  -1  10  -6      552.94      608.66     51.96 o
  -1  10  -6      552.94      614.72     64.86 o
  -1   9  13      499.79      282.15     67.96 o
  -1   9  13      549.19      490.43     44.03 o
  -1   9  13      549.19      574.64     41.87 o
   1  -9 -13      499.79      547.05     81.77 o
  -1   9  13      549.19      603.79     51.77 o
  -1   9  12       44.31      141.37     47.79 o
  -1   9  12       44.31      -81.35     52.15 o
  -1   9  12       44.31      409.06     70.15 o
  -1   9  11      975.19     1046.67     51.56 o
  -1   9  11      975.19     1138.53     45.81 o
   1  -9 -11      887.48      719.03     53.40 o
   1  -9 -11      887.48      670.63     75.39 o
  -1   9  10      670.06      573.35     54.73 o
  -1   9  10      670.06      790.75     51.23 o
  -1   9  10      670.06      991.74     70.17 o
   1  -9  -9      630.00      596.02     55.57 o
  -1   9   9      692.27      707.24     47.01 o
  -1   9   9      630.00      379.49     64.65 o
   1  -9  -9      630.00      980.01     75.58 o
  -1   9   8      372.79      654.29     77.23 o
  -1   9   7      515.13      546.42     63.69 o
  -1   9   7      515.13      437.81     27.97 o
   1  -9  -7      515.13      528.53     73.44 o
   1  -9  -7      515.13      450.63     55.71 o
  -1   9   7      515.13      402.32     54.36 o
  -1   9   7      566.04      289.72     39.55 o
   1  -9  -6      984.40      760.74     53.61 o
  -1   9   6     1081.69      820.97     45.80 o
  -1   9   6     1081.69     1027.52     45.80 o
   1  -9  -6      984.40      690.45     53.15 o
  -1   9   5        1.57      131.72     48.22 o
   1  -9  -5        1.42      133.65     49.78 o
  -1   9   5        1.57      212.71     52.01 o
   1  -9  -5        1.42       87.14     49.54 o
  -1   9   5        1.57      141.13     45.41 o
  -1   9   5        1.42       86.85     52.31 o
  -1   9   4     1722.18     1885.14     54.58 o
   1  -9  -4     1567.28     1372.26     50.47 o
  -1   9   4     1722.18     1785.90     51.59 o
   1  -9  -4     1567.28     1444.69     50.31 o
  -1   9   4     1567.28     1516.25     53.49 o
  -1   9   4     1567.28     1309.84     55.88 o
  -1   9   4     1722.18     1532.15     54.33 o
  -1   9   3     1226.40     1633.83     53.32 o
  -1   9   2     1675.58     1734.42     60.07 o
   1  -9  -2     1524.87     1218.29     57.27 o
   1  -9  -2     1524.87     1321.05     50.93 o
  -1   9   2     1524.87     1252.94     62.76 o
  -1   9   2     1675.58     1272.33     57.31 o
  -1   9   1     4648.90     4675.77     65.72 o
  -1   9   1     4648.90     4808.02     64.65 o
   1  -9  -1     4648.90     5112.26     64.73 o
  -1   9   0      594.22      397.24     55.37 o
   1  -9   0      540.77      335.28     39.08 o
  -1   9   0      540.77      398.17     69.82 o
   1  -9   0      594.22      977.36     33.74 o
   1  -9   0      540.77      432.94     54.41 o
   1  -9   0      594.22      891.30     54.76 o
  -1   9   0      594.22      498.48     62.79 o
  -1   9  -1     4793.52     4994.28     70.46 o
   1  -9   1     4793.52     4780.14     55.08 o
  -1   9  -1     4793.52     5217.98     65.13 o
   1  -9   1     4793.52     4979.41     39.00 o
  -1   9  -2      267.13      313.66     64.72 o
  -1   9  -2      267.13      243.37     71.32 o
  -1   9  -2      293.53      406.50     61.08 o
   1  -9   2      293.53      392.37     37.48 o
  -1   9  -2      293.53      167.70     59.82 o
   1  -9   2      293.53        9.98     54.47 o
   1  -9   2      267.13      283.22     31.52 o
  -1   9  -3      441.55      995.29     68.58 o
   1  -9   3      441.55      734.58     62.95 o
  -1   9  -3      441.55      494.16     69.08 o
   1  -9   3      441.55      507.72     56.17 o
   1  -9   4       95.31      259.78     60.98 o
   1  -9   4       95.31      159.22     54.03 o
  -1   9  -4       95.31      389.48     56.09 o
  -1   9  -4       86.74     -103.76     56.12 o
  -1   9  -4       95.31      287.57     57.47 o
  -1   9  -4       86.74       20.37     63.03 o
  -1   9  -4       86.74      213.58     74.18 o
  -1   9  -6       79.46      383.14     43.52 o
  -1   9  -6       72.31       52.77     60.43 o
  -1   9  -6       72.31      195.64     56.02 o
  -1   9  -6       79.46      262.97     59.88 o
  -1   9  -6       79.46      153.03     48.06 o
   1  -9   6       79.46      258.30     60.28 o
  -1   9  -6       72.31      325.16     52.86 o
   1  -9   6       79.46      501.01     61.76 o
  -1   9  -7      145.13      245.92     61.50 o
  -1   9  -7      145.13      225.70     50.48 o
  -1   9  -7      132.07      192.70     63.30 o
  -1   9  -7      132.07        2.57     61.52 o
  -1   9  -7      132.07       32.32     54.12 o
   1  -9   7      145.13      128.43     62.40 o
   1  -9   8      173.57      294.04     57.38 o
  -1   8  14       30.80       84.83     72.56 o
  -1   8  14       30.80      269.36     55.02 o
  -1   8  14       30.80      383.04     55.44 o
   1  -8 -13      807.59      796.05     72.55 o
  -1   8  13      887.41      950.54     44.15 o
  -1   8  13      887.41      898.91     49.57 o
  -1   8  13      807.59      815.50     58.51 o
  -1   8  13      887.41      824.23     47.11 o
  -1   8  12      154.15       94.54     68.30 o
  -1   8  12      154.15      222.21     48.44 o
  -1   8  12      154.15      261.27     43.37 o
  -1   8  12      154.15      282.31     52.57 o
   1  -8 -11      936.45      680.92     65.92 o
  -1   8  11     1029.00     1047.15     49.48 o
   1  -8 -11      936.45      976.53     60.13 o
  -1   8  11     1029.00     1099.68     46.70 o
  -1   8  11      936.45     1085.39     67.14 o
  -1   8  11     1029.00     1001.93     40.92 o
  -1   8  10      219.20      682.87     72.69 o
  -1   8  10      219.20      126.50     49.93 o
  -1   8  10      219.20      375.64     36.69 o
  -1   8  10      219.20      247.50     48.45 o
   1  -8  -9     3214.42     3597.04     59.91 o
  -1   8   9     3532.12     3523.67     49.45 o
   1  -8  -9     3214.42     3587.49     83.36 o
  -1   8   9     3532.12     3840.18     34.97 o
  -1   8   9     3214.42     3459.99     67.26 o
  -1   8   8      337.08      299.15     56.32 o
  -1   8   7      644.82      561.49     35.71 o
  -1   8   7      586.82      726.06     58.64 o
   1  -8  -7      586.82      766.76     55.94 o
  -1   8   7      644.82      648.56     40.74 o
   1  -8  -7      586.82      577.38     49.53 o
  -1   8   7      644.82      613.82     46.21 o
  -1   8   6      946.27      888.58     46.90 o
   1  -8  -6      861.16      742.63     47.88 o
  -1   8   6      861.16      672.72     54.74 o
  -1   8   6      861.16      815.20     26.87 o
  -1   8   6      861.16      943.84     30.93 o
  -1   8   6      861.16      619.69     46.21 o
  -1   8   6      946.27      744.63     39.33 o
   1  -8  -6      861.16      765.91     50.46 o
  -1   8   5      519.63      445.40     42.34 o
  -1   8   5      472.89      422.48     50.64 o
   1  -8  -5      472.89      429.81     49.37 o
  -1   8   5      472.89      373.16     47.43 o
  -1   8   5      472.89      494.19     31.80 o
  -1   8   5      519.63      422.02     42.56 o
  -1   8   4      723.93      596.75     52.87 o
  -1   8   4      658.82      346.86     51.50 o
  -1   8   4      658.82      697.38     49.98 o
   1  -8  -4      658.82      507.11     46.28 o
   1  -8  -4      658.82      689.29     50.52 o
  -1   8   4      723.93      533.34     48.82 o
   1  -8  -2     2455.77     2724.64     51.29 o
  -1   8   2     2455.77     2571.64     60.19 o
   1  -8  -2     2455.77     2240.60     53.12 o
  -1   8   2     2455.77     2498.06     57.09 o
  -1   8   2     2698.49     2812.82     56.47 o
  -1   8   2     2698.49     2225.39     50.39 o
  -1   8   1      225.78      334.54     51.57 o
   1  -8  -1      225.78      348.10     51.15 o
   1  -8   0     1891.31     2091.58     57.12 o
  -1   8   0     2078.24     2552.20     63.57 o
  -1   8   0     1891.31     2090.72     66.04 o
  -1   8   0     1891.31     2005.58     53.64 o
   1  -8   0     2078.24     2482.64     53.13 o
   1  -8   1     1804.44     2066.18     38.42 o
  -1   8  -1     1804.44     2075.82     57.11 o
  -1   8  -1     1804.44     2316.00     61.29 o
   1  -8   1     1804.44     1843.36     50.57 o
  -1   8  -2     1387.67     1485.62     62.98 o
  -1   8  -2     1524.82     1473.63     60.06 o
  -1   8  -2     1387.67     1568.21     60.90 o
   1  -8   2     1387.67     1349.86     35.21 o
  -1   8  -2     1524.82     1418.25     62.27 o
  -1   8  -2     1387.67     1646.92     60.24 o
   1  -8   3      100.67      375.26     47.20 o
  -1   8  -3      100.67      345.03     63.41 o
  -1   8  -3      100.67      369.13     64.61 o
  -1   8  -4      192.36      418.65     60.75 o
  -1   8  -4      175.06      199.64     65.05 o
   1  -8   4      192.36       43.78     58.28 o
  -1   8  -4      175.06      373.86     60.75 o
  -1   8  -4      192.36      218.94     55.09 o
   1  -8   4      192.36      395.08     51.23 o
  -1   8  -4      175.06      361.61     56.09 o
  -1   8  -6       12.25      232.97     58.18 o
   1  -8   6       12.25      289.35     52.51 o
  -1   8  -6       11.15       33.77     59.48 o
  -1   8  -6       12.25      291.23     48.63 o
  -1   8  -6       11.15       46.01     57.74 o
  -1   8  -6       12.25      149.18     44.57 o
  -1   8  -7      774.62      772.06     62.34 o
  -1   8  -7      774.62      760.76     83.89 o
  -1   8  -7      851.18      874.51     56.96 o
  -1   8  -7      774.62      874.28     66.29 o
   1  -8   7      851.18      846.83     69.72 o
  -1   8  -7      851.18      933.64     43.03 o
  -1   8  -7      851.18      837.39     53.44 o
  -1   8  -8       12.98      135.85     53.66 o
  -1   8  -8       11.82      -10.60     58.42 o
   1  -8   8       12.98       85.70     70.32 o
  -1   8  -9      704.47     1080.95     77.45 o
  -1   8  -9      774.10      697.56     57.12 o
  -1   8  -9      774.10      717.96     56.55 o
   1  -8   9      774.10      374.98     55.20 o
   1  -8   9      774.10      279.55     59.26 o
  -1   7  14      542.92      422.39     53.56 o
  -1   7  14      542.92      582.18     57.04 o
  -1   7  14      542.92      570.40     65.51 o
  -1   7  13      617.04      252.06     39.89 o
  -1   7  13      617.04      713.35     49.74 o
  -1   7  13      561.54      486.04     59.43 o
   1  -7 -13      561.54      419.05     71.24 o
  -1   7  13      617.04      579.35     51.95 o
  -1   7  13      617.04      504.87     43.48 o
  -1   7  12     1929.69     1987.85     52.85 o
  -1   7  12     1929.69     1903.79     50.13 o
  -1   7  12     1929.69     2046.35     55.27 o
  -1   7  12     1929.69     1880.45     65.84 o
  -1   7  11     1165.04     1178.45     45.25 o
   1  -7 -11     1060.25     1018.49     69.34 o
  -1   7  11     1060.25      870.74     55.46 o
   1  -7 -11     1060.25      843.20     52.42 o
  -1   7  11     1165.04      971.77     42.07 o
  -1   7  11     1165.04     1265.40     38.19 o
  -1   7  11     1165.04     1027.09     41.64 o
  -1   7  10     1684.02     2232.58     68.82 o
   1  -7  -9     2856.20     1825.33     36.70 o
  -1   7   9     2856.20     2513.29     52.16 o
  -1   7   9     3138.49     3177.10     40.07 o
   1  -7  -9     2856.20     2720.06     77.53 o
  -1   7   9     3138.49     3081.71     40.95 o
  -1   7   8     1134.48     1320.55     68.62 o
   1  -7  -8     1134.48     1569.92     36.58 o
  -1   7   8     1134.48     1174.61     45.04 o
  -1   7   8     1134.48     1563.64     43.65 o
   1  -7  -7      382.49      103.44     43.54 o
  -1   7   7      382.49      450.58     46.89 o
  -1   7   7      420.29      546.27     42.20 o
  -1   7   7      420.29      409.34     35.57 o
   1  -7  -7      382.49      195.09     52.61 o
  -1   7   7      420.29      506.04     37.33 o
  -1   7   7      420.29      564.23     25.69 o
   1  -7  -7      420.29      447.78     33.55 o
  -1   7   6       24.29      -84.76     42.38 o
  -1   7   6       24.29       81.86     47.73 o
   1  -7  -6       22.11       73.13     49.02 o
  -1   7   6       22.11       48.33     45.69 o
   1  -7  -6       22.11      -31.24     43.48 o
  -1   7   5     4255.99     4847.17     51.75 o
  -1   7   5     3873.18     3580.99     30.72 o
   1  -7  -5     3873.18     3681.18     56.42 o
  -1   7   5     4255.99     5213.78     50.44 o
   1  -7  -5     3873.18     3681.66     50.66 o
   1  -7  -4     1437.38     1237.01     42.67 o
  -1   7   4     1579.45     1563.44     46.40 o
  -1   7   4     1579.45     1557.88     45.95 o
   1  -7  -4     1437.38     1213.61     50.85 o
  -1   7   4     1437.38     1319.85     45.76 o
  -1   7   3     4930.28     5989.18     56.14 o
   1  -7  -2     1073.32     1110.80     45.06 o
   1  -7  -2     1073.32      734.46     47.09 o
  -1   7   2     1179.40     1322.77     54.46 o
  -1   7   2     1073.32      959.09     49.51 o
  -1   7   2     1179.40     1279.23     50.68 o
  -1   7   2     1073.32     1292.47     51.78 o
  -1   7   1     1137.37     1252.51     55.76 o
  -1   7   1     1137.37     1060.92     55.82 o
  -1   7   0     1189.52      995.18     53.62 o
  -1   7   0     1189.52     1174.34     52.48 o
   1  -7   0     1189.52     1093.38     43.65 o
   1  -7   0     1307.09     1422.58     53.94 o
  -1   7   0     1307.09     1235.67     53.98 o
  -1   7   0     1307.09      701.46     60.48 o
   1  -7   1      385.20      613.16     45.61 o
  -1   7  -1      385.20      496.77     31.27 o
  -1   7  -1      385.20      444.02     49.52 o
  -1   7  -1      385.20      617.02     51.54 o
   1  -7   2     3336.09     3080.36     53.24 o
  -1   7  -2     3336.09     2909.31     38.20 o
  -1   7  -2     3036.02     2806.87     53.80 o
  -1   7  -2     3036.02     3513.01     63.44 o
  -1   7  -2     3336.09     3326.60     59.19 o
  -1   7  -2     3336.09     3183.36     59.95 o
  -1   7  -2     3036.02     3023.82     53.81 o
   1  -7   3     3426.31     3292.43     52.34 o
  -1   7  -3     3426.31     3278.99     61.11 o
   1  -7   3     3426.31     3503.66     44.77 o
  -1   7  -3     3426.31     3085.42     61.49 o
  -1   7  -4     1453.38     1443.55     56.37 o
  -1   7  -4     1322.65     1811.99     55.59 o
   1  -7   4     1453.38     1625.52     52.58 o
  -1   7  -4     1453.38     1360.50     54.92 o
  -1   7  -4     1322.65     1609.57     64.07 o
   1  -7   4     1453.38      974.12     42.86 o
  -1   7  -4     1322.65     1214.30     61.49 o
  -1   7  -6      451.20      368.32     53.47 o
   1  -7   6      495.79      458.24     49.69 o
  -1   7  -6      495.79      475.85     48.67 o
  -1   7  -6      451.20      301.66     58.49 o
   1  -7   6      495.79      529.81     56.22 o
  -1   7  -6      495.79      500.16     45.86 o
  -1   7  -7     1074.05      987.81     57.83 o
  -1   7  -7      977.44     1184.22     66.23 o
  -1   7  -7      977.44     1241.39     53.05 o
  -1   7  -7     1074.05      946.27     46.45 o
   1  -7   7     1074.05     1237.90     64.27 o
   1  -7   7     1074.05      908.39     59.60 o
  -1   7  -7     1074.05     1156.80     62.22 o
  -1   7  -8      187.10      381.31     55.98 o
   1  -7   8      205.59       61.63     61.70 o
  -1   7  -8      205.59      244.61     37.71 o
  -1   7  -8      205.59      107.20     55.87 o
  -1   7  -9      785.92      913.84     61.48 o
   1  -7   9      863.60      952.39     74.69 o
  -1   7  -9      785.92      647.71     56.54 o
  -1   7  -9      785.92      561.17     65.07 o
   1  -7   9      863.60      872.76     61.84 o
  -1   7  -9      863.60      680.50     64.12 o
  -1   7  -9      863.60      684.37     63.78 o
   1  -7  10       12.72      184.57     60.60 o
  -1   7 -10       12.72      -74.07     77.65 o
  -1   6  14     1731.20     1548.66     67.76 o
  -1   6  14     1731.20     1510.43     71.73 o
  -1   6  14     1731.20     1619.85     59.43 o
  -1   6  13      246.47      280.03     36.54 o
   1  -6 -13      224.30      521.45     69.04 o
  -1   6  13      246.47      227.36     51.43 o
  -1   6  12     2817.42     2649.44     63.22 o
  -1   6  12     2817.42     2643.08     48.70 o
  -1   6  11      373.60      448.85     47.45 o
   1  -6 -11      373.60      493.37     71.55 o
  -1   6  11      410.53      615.42     38.74 o
  -1   6  11      410.53      726.40     55.48 o
   1  -6 -11      373.60      625.90     43.96 o
  -1   6  10      971.44      975.31     50.85 o
  -1   6  10      971.44     1076.08     60.33 o
   1  -6  -9     2789.21     2468.80     43.43 o
  -1   6   9     2789.21     2452.12     49.58 o
   1  -6  -9     2789.21     2361.30     70.24 o
  -1   6   9     3064.88     3321.81     48.65 o
  -1   6   9     3064.88     3435.14     44.48 o
  -1   6   8     1038.55     1118.56     57.18 o
  -1   6   8     1038.55     1079.35     47.86 o
  -1   6   8     1038.55     1009.60     45.33 o
  -1   6   8     1038.55     1120.90     48.20 o
  -1   6   7     1676.12     1501.53     33.87 o
   1  -6  -7     1676.12     1612.86     29.37 o
  -1   6   7     1676.12     1798.62     43.12 o
  -1   6   7     1676.12     1531.15     32.73 o
  -1   6   7     1676.12     1725.84     38.86 o
   1  -6  -7     1525.36     1583.86     53.37 o
  -1   6   7     1525.36     1505.96     44.18 o
   1  -6  -7     1525.36     1361.30     38.16 o
  -1   6   6      909.42      910.13     43.55 o
  -1   6   6      909.42     1237.52     32.91 o
   1  -6  -6      827.62      860.72     46.24 o
   1  -6  -6      827.62      740.27     42.99 o
  -1   6   5     8106.64     9813.22     55.67 o
  -1   6   5     7377.48     8147.73     57.64 o
   1  -6  -5     7377.48     7826.85     59.72 o
  -1   6   5     8106.64    10508.58     50.55 o
   1  -6  -5     7377.48     7692.58     48.93 o
  -1   6   5     8106.64    10769.50     46.87 o
   1  -6  -4       50.68      199.98     58.85 o
  -1   6   4       55.69      159.50     43.35 o
  -1   6   4       55.69       76.48     40.27 o
  -1   6   4       50.68      226.05     47.82 o
  -1   6   4       55.69       68.43     38.93 o
  -1   6   3     2672.76     2584.04     31.64 o
  -1   6   3     2936.92     3380.35     49.40 o
  -1   6   2        7.02      177.15     31.58 o
  -1   6   2        7.02       47.72     47.27 o
  -1   6   2        7.02      119.90     48.97 o
   1  -6  -2        7.02      244.82     49.70 o
  -1   6   2        7.02      -40.31     37.17 o
  -1   6   2        7.71      218.18     46.17 o
  -1   6   2        7.71      140.03     46.00 o
  -1   6   1     8213.54     8680.90     61.25 o
  -1   6   0      493.80      443.42     50.61 o
   1  -6   0      542.61      665.85     45.40 o
  -1   6   0      542.61      684.12     53.98 o
  -1   6   0      493.80      472.92     33.75 o
  -1   6   0      493.80      524.34     59.80 o
  -1   6  -1     4160.49     4236.49     34.62 o
   1  -6   1     4160.49     4175.14     44.25 o
  -1   6  -1     4160.49     4309.28     53.16 o
   1  -6   1     4160.49     3771.80     37.47 o
  -1   6  -1     4160.49     3988.82     51.51 o
  -1   6  -2     2673.95     2775.38     49.15 o
  -1   6  -2     2938.23     2879.80     56.97 o
   1  -6   2     2938.23     2984.48     43.59 o
  -1   6  -2     2938.23     2860.39     37.30 o
  -1   6  -2     2673.95     2933.43     50.78 o
   1  -6   2     2938.23     2600.10     51.34 o
  -1   6  -2     2673.95     3137.53     55.31 o
  -1   6  -2     2938.23     3058.35     61.05 o
   1  -6   3     2230.89     2156.83     48.32 o
  -1   6  -3     2230.89     2097.62     57.49 o
   1  -6   3     2230.89     2398.66     50.23 o
  -1   6  -3     2230.89     2320.75     55.02 o
  -1   6  -4     4207.10     4523.86     55.61 o
   1  -6   4     4622.91     4657.26     49.12 o
  -1   6  -4     4622.91     4706.42     56.73 o
  -1   6  -4     4207.10     4489.69     63.95 o
   1  -6   4     4622.91     4678.15     57.57 o
  -1   6  -4     4207.10     4689.22     52.84 o
  -1   6  -4     4622.91     4896.50     58.95 o
  -1   6  -6     1279.14     1399.53     50.87 o
  -1   6  -6     1405.57     1400.42     59.00 o
  -1   6  -6     1405.57     1509.99     39.57 o
  -1   6  -6     1279.14     1438.82     48.55 o
  -1   6  -6     1279.14     1367.32     55.16 o
   1  -6   6     1405.57     1444.47     56.28 o
   1  -6   6     1405.57     1540.43     54.38 o
  -1   6  -7       16.51       -9.48     44.59 o
  -1   6  -7       16.51       24.44     55.05 o
   1  -6   7       18.14      214.09     46.51 o
  -1   6  -7       18.14       84.08     58.19 o
  -1   6  -7       18.14      163.21     37.36 o
   1  -6   7       18.14      -49.75     49.75 o
  -1   6  -8     1236.25     1293.37     44.06 o
  -1   6  -9       11.41      -42.48     56.01 o
  -1   6  -9       12.54       95.96     57.96 o
  -1   6  -9       12.54       68.18     44.36 o
   1  -6   9       12.54       18.49     46.14 o
  -1   6  -9       11.41      113.38     51.28 o
  -1   6  -9       11.41       76.83     58.57 o
   1  -6   9       12.54      135.47     71.57 o
   1  -6  10     1393.24     1412.64     80.21 o
  -1   6 -10     1393.24     1259.67     80.25 o
   1  -6  10     1393.24     1106.75     71.71 o
  -1   6 -11      273.41      296.82     70.96 o
   1  -6  11      273.41      297.58     63.75 o
  -1   6 -11      248.82      -14.66     59.32 o
   1  -6  11      273.41      387.13     58.23 o
  -1   5  15      283.22      369.52     66.36 o
   1  -5 -15      257.74      415.58     68.75 o
  -1   5  14     1578.65     1713.58     69.54 o
  -1   5  14     1578.65     1868.20     73.44 o
  -1   5  14     1578.65     1542.55     55.19 o
  -1   5  13        3.07      171.43     45.61 o
  -1   5  13        2.79      176.18     50.15 o
  -1   5  13        3.07      129.84     29.64 o
   1  -5 -13        2.79       76.47     58.35 o
  -1   5  12     1429.17     1825.63     60.85 o
   1  -5 -12     1429.17     1283.96     45.77 o
  -1   5  12     1429.17     1453.55     46.98 o
  -1   5  11      531.66      378.41     34.84 o
   1  -5 -11      531.66      524.02     29.04 o
   1  -5 -11      483.84      849.87     69.66 o
   1  -5 -11      483.84      826.31     44.28 o
   1  -5 -10     6312.75     6326.53     48.66 o
  -1   5  10     6312.75     6581.79     65.01 o
   1  -5  -9     1152.99     1036.04     38.98 o
  -1   5   9     1266.94     1739.18     39.33 o
  -1   5   9     1152.99      855.49     44.18 o
   1  -5  -9     1152.99     1323.68     61.61 o
  -1   5   9     1266.94     1347.71     30.78 o
  -1   5   8     4886.64     4822.65     55.40 o
  -1   5   8     4886.64     5094.52     46.86 o
   1  -5  -7      539.94      491.25     34.55 o
  -1   5   7      593.31     1392.79     37.71 o
  -1   5   7      539.94      579.18     39.45 o
   1  -5  -7      539.94      766.36     49.18 o
  -1   5   7      593.31      826.86     35.85 o
  -1   5   6      389.11      425.81     45.35 o
  -1   5   6      389.11      365.59     28.15 o
   1  -5  -6      354.12      372.37     55.74 o
  -1   5   5      776.81      887.30     26.69 o
  -1   5   5      706.94     1035.82     45.46 o
   1  -5  -5      706.94      973.16     46.94 o
  -1   5   5      776.81     1039.98     39.83 o
   1  -5  -5      706.94      953.51     62.51 o
  -1   5   5      776.81     1148.18     31.16 o
   1  -5  -5      776.81      797.14     26.75 o
   1  -5  -4     5076.97     4850.06     33.16 o
  -1   5   4     4620.32     4847.28     53.27 o
   1  -5  -4     4620.32     4751.70     52.11 o
   1  -5  -4     4620.32     4252.19     55.68 o
  -1   5   4     5076.97     5568.46     44.60 o
  -1   5   4     5076.97     6197.44     40.10 o
  -1   5   4     5076.97     5844.79     48.48 o
  -1   5   4     4620.32     4185.58     49.09 o
   1  -5  -3     5042.04     5730.29     33.61 o
  -1   5   3     9520.10     9670.14     63.32 o
  -1   5   3     5042.04     6029.86     45.34 o
   1  -5  -3     5042.04     5429.53     37.46 o
  -1   5   2       37.54       13.42     51.00 o
  -1   5   2       41.25      186.79     51.63 o
  -1   5   2       41.25      194.94     49.42 o
   1  -5  -2       37.54       22.06     54.15 o
  -1   5   2       37.54      139.96     36.91 o
  -1   5   2       41.25      217.02     48.83 o
   1  -5  -2       41.25      229.63     31.48 o
  -1   5   2       37.54       -4.84     51.50 o
   1  -5  -2       37.54      143.52     45.39 o
  -1   5   1    25012.33    25153.66     63.40 o
   1  -5  -1    25012.33    25042.22     55.12 o
   1  -5  -1    25012.33    24934.46     51.57 o
  -1   5   1    25012.33    25450.03     69.63 o
   1  -5   0      341.12      383.47     42.92 o
  -1   5   0      341.12      227.16     40.21 o
  -1   5   0      341.12      365.89     53.10 o
  -1   5   0      341.12      468.14     34.06 o
  -1   5   0      374.83      467.52     54.19 o
   1  -5   0      374.83      572.05     47.24 o
  -1   5   0      341.12      338.39     60.66 o
  -1   5   0      374.83      601.60     60.04 o
   1  -5   1     1787.70     1433.31     45.06 o
  -1   5  -1     1787.70     1494.47     33.93 o
  -1   5  -1     1787.70     1472.64     52.38 o
   1  -5   1     1787.70     1511.95     34.99 o
  -1   5  -1     1787.70     1420.97     56.97 o
   1  -5   2      181.35      186.93     40.62 o
  -1   5  -2      181.35      133.45     59.47 o
  -1   5  -2      165.04       54.19     62.74 o
  -1   5  -2      165.04      277.73     54.84 o
   1  -5   2      181.35      172.11     46.52 o
   1  -5   3     4794.15     4936.42     48.95 o
  -1   5  -3     4794.15     5134.15     58.70 o
  -1   5  -3     4794.15     5015.61     56.73 o
   1  -5   3     4794.15     4754.44     51.62 o
  -1   5  -3     4794.15     4574.95     41.05 o
   1  -5   4     2388.19     2543.74     53.76 o
   1  -5   4     2173.38     2229.32     53.86 o
  -1   5  -4     2388.19     2334.42     51.67 o
   1  -5   4     2388.19     2774.13     45.14 o
  -1   5  -4     2173.38     2371.53     51.60 o
  -1   5  -4     2173.38     2286.46     47.99 o
  -1   5  -4     2173.38     2286.35     55.14 o
  -1   5  -4     2388.19     2464.29     56.89 o
  -1   5  -6     1466.97     1547.68     55.31 o
   1  -5   6     1335.02     1539.27     62.08 o
  -1   5  -6     1335.02     1452.64     48.90 o
   1  -5   6     1466.97     1503.30     52.95 o
   1  -5   6     1466.97     1609.10     47.99 o
  -1   5  -6     1466.97     1418.20     46.21 o
  -1   5  -6     1335.02     1465.52     46.77 o
  -1   5  -6     1335.02     1648.91     50.45 o
  -1   5  -7      525.92      453.01     43.08 o
  -1   5  -7      577.90      543.09     38.12 o
  -1   5  -7      577.90      351.35     51.39 o
   1  -5   7      577.90      510.06     45.66 o
  -1   5  -7      525.92      453.38     55.17 o
   1  -5   7      577.90      609.51     52.21 o
  -1   5  -8     2622.12     2839.89     38.78 o
   1  -5   8     2622.12     2890.27     61.38 o
  -1   5  -9       58.57      134.88     53.59 o
  -1   5  -9       64.36      251.58     52.40 o
   1  -5   9       64.36      249.95     44.57 o
  -1   5  -9       58.57      198.43     47.82 o
  -1   5  -9       58.57      370.13     71.93 o
  -1   5 -10     2448.06     2836.97     78.36 o
   1  -5  10     2448.06     3015.36     73.49 o
   1  -5  10     2448.06     2375.31     72.77 o
   1  -5  11      150.53      317.42     58.93 o
   1  -5  11      150.53      123.20     59.73 o
  -1   5 -11      150.53     -127.68     63.84 o
  -1   5 -11      136.99       95.29     63.83 o
  -1   5 -12      619.46      700.61     70.54 o
   1  -5  12      619.46      667.00     69.90 o
  -1   4  15      780.50      770.97     47.37 o
  -1   4  14      287.25      450.56     61.66 o
  -1   4  14      287.25      413.47     75.37 o
  -1   4  13      700.78      862.83     55.24 o
  -1   4  13      770.04      602.51     39.91 o
   1  -4 -13      770.04      785.43     45.35 o
   1  -4 -13      700.78      864.75     63.54 o
  -1   4  13      770.04      510.76     41.33 o
  -1   4  12      777.97     1040.05     65.49 o
   1  -4 -12      777.97      943.92     43.34 o
  -1   4  12      777.97      949.72     61.74 o
  -1   4  11     2511.91     2679.15     50.69 o
   1  -4 -11     2511.91     2393.95     68.61 o
   1  -4 -11     2760.17     2593.43     38.82 o
  -1   4  11     2760.17     2756.64     39.43 o
   1  -4 -11     2511.91     2471.73     41.83 o
   1  -4 -10     2557.39     2506.37     45.67 o
  -1   4  10     2557.39     2641.44     52.78 o
  -1   4  10     2557.39     2611.25     57.42 o
  -1   4   9      221.14        1.44     26.14 o
  -1   4   9      221.14      274.08     40.81 o
   1  -4  -9      201.25      317.48     39.64 o
  -1   4   9      221.14      181.36     43.45 o
   1  -4  -9      201.25      324.83     57.00 o
  -1   4   8     3017.52     2315.42     22.33 o
   1  -4  -8     5151.95     5189.83     42.49 o
  -1   4   8     5151.95     5234.69     50.07 o
  -1   4   8     5151.95     5148.81     47.58 o
   1  -4  -7     2446.22     2493.24     62.93 o
  -1   4   7     2687.99     3287.32     39.96 o
  -1   4   7     2687.99     2800.05     40.68 o
   1  -4  -7     2446.22     2122.44     38.38 o
  -1   4   7     2446.22     2406.35     39.36 o
   1  -4  -7     2687.99     2598.81     35.43 o
  -1   4   6     2620.12     3726.85     36.07 o
  -1   4   6     2620.12     2807.56     42.71 o
   1  -4  -6     2620.12     2196.12     34.36 o
   1  -4  -6     2384.45     2394.44     52.23 o
  -1   4   6     2620.12     2585.03     37.59 o
  -1   4   5     4074.35     3569.48     47.76 o
   1  -4  -5     4074.35     3711.68     55.70 o
   1  -4  -5     4074.35     3610.16     42.80 o
  -1   4   5     4477.04     4309.46     37.65 o
   1  -4  -5     4477.04     4204.55     37.99 o
  -1   4   5     4477.04     4069.16     40.82 o
  -1   4   5     4477.04     4067.32     35.93 o
   1  -4  -4     5723.97     5601.32     63.24 o
   1  -4  -4     6289.70     6333.93     36.71 o
  -1   4   4     6289.70     6523.47     47.76 o
  -1   4   4     6289.70     6380.48     40.38 o
  -1   4   4     6289.70     6329.93     46.35 o
  -1   4   4     6289.70     6528.15     42.38 o
   1  -4  -4     5723.97     5664.54     45.09 o
  -1   4   4     6289.70     6363.75     35.25 o
   1  -4  -4     5723.97     6120.51     45.88 o
  -1   4   4     5723.97     5980.08     52.98 o
  -1   4   4     5723.97     6612.19     42.68 o
  -1   4   3     2488.21     2380.94     41.61 o
   1  -4  -3     2264.41     2533.15     43.52 o
   1  -4  -3     2488.21     2921.86     33.87 o
  -1   4   3     2488.21     4652.84     44.40 o
   1  -4  -2      179.56      196.16     36.65 o
   1  -4  -2      179.56       63.05     29.75 o
  -1   4   2      179.56       55.84     49.82 o
   1  -4  -2      163.41      228.98     39.56 o
  -1   4   2      179.56      252.45     40.83 o
   1  -4  -2      179.56       45.13     40.74 o
   1  -4  -2      163.41      216.29     36.54 o
  -1   4   2      163.41      298.45     48.78 o
   1  -4  -2      163.41      192.25     69.43 o
  -1   4   2      179.56       98.86     45.54 o
  -1   4   2      163.41      168.65     50.28 o
   1  -4  -2      163.41       73.72     50.56 o
  -1   4   2      163.41       40.73     52.30 o
   1  -4  -1     4184.02     4147.37     47.71 o
  -1   4   1     4184.02     3852.47     60.74 o
   1  -4  -1     4184.02     3911.59     44.30 o
  -1   4   1     4184.02     4259.09     54.42 o
   1  -4  -1     4184.02     3964.98     44.31 o
   1  -4   0       48.51       -9.03     47.46 o
   1  -4   0       48.51      -72.06     42.99 o
  -1   4   0       48.51      -14.96     35.71 o
  -1   4   0       53.30      285.30     60.59 o
   1  -4   0       48.51      105.38     40.18 o
   1  -4   0       53.30      304.17     39.71 o
   1  -4   0       53.30      410.21     44.43 o
  -1   4   0       53.30       54.86     57.81 o
  -1   4   0       48.51       12.52     49.25 o
   1  -4   0       53.30      147.72     46.02 o
  -1   4   0       48.51      176.12     43.63 o
   1  -4   0       48.51      107.39     34.75 o
  -1   4   0       48.51      -50.81     53.80 o
   1  -4   1     2586.35     2037.53     38.88 o
   1  -4   1     2586.35     2583.28     45.09 o
  -1   4  -1     2586.35     2383.77     48.37 o
   1  -4   1     2586.35     1916.11     35.85 o
  -1   4  -1     2586.35     2595.73     52.39 o
   1  -4   2     1336.06     1084.97     48.04 o
  -1   4  -2     1336.06     1035.07     51.18 o
  -1   4  -2     1336.06     1151.97     56.92 o
  -1   4  -2     1215.89     1202.99     58.28 o
  -1   4  -2     1215.89     1288.73     63.91 o
   1  -4   2     1336.06     1095.25     46.64 o
   1  -4   2     1215.89     1195.68     61.94 o
  -1   4  -3    22595.66    24014.58     71.91 o
  -1   4  -3    22595.66    23916.60     72.63 o
   1  -4   3    22595.66    24130.19     61.15 o
  -1   4  -3    22595.66    23972.37     52.67 o
   1  -4   3    22595.66    24063.28     64.95 o
  -1   4  -4      964.46     1149.55     53.92 o
  -1   4  -4     1059.78     1304.28     53.18 o
  -1   4  -4      964.46     1124.56     51.32 o
  -1   4  -4     1059.78     1053.19     52.24 o
  -1   4  -4      964.46     1000.84     54.42 o
   1  -4   4     1059.78     1260.57     49.27 o
   1  -4   4     1059.78     1140.07     48.48 o
  -1   4  -5     3502.91     3562.53     41.90 o
   1  -4   6      682.11      532.76     38.68 o
  -1   4  -6      620.76      513.96     43.70 o
  -1   4  -6      620.76      617.35     37.77 o
  -1   4  -6      682.11      596.41     34.48 o
  -1   4  -6      682.11      554.19     44.23 o
  -1   4  -6      620.76      606.99     52.79 o
  -1   4  -6      682.11      453.04     39.97 o
  -1   4  -7      849.97      677.78     43.68 o
   1  -4   7      849.97      917.75     44.37 o
  -1   4  -7      773.51      862.29     57.87 o
   1  -4   7      773.51      906.62     55.70 o
   1  -4   7      849.97      583.33     43.66 o
  -1   4  -7      849.97     1065.95     52.02 o
   1  -4   7      773.51      891.40     36.15 o
   1  -4   8      477.09      478.63     51.80 o
  -1   4  -9      516.88      619.88     30.88 o
  -1   4  -9      470.39      396.45     52.14 o
   1  -4   9      516.88      697.19     54.74 o
  -1   4  -9      470.39      545.83     53.98 o
  -1   4  -9      470.39      453.32     50.67 o
  -1   4  -9      516.88      853.05     62.74 o
   1  -4   9      516.88      400.22     58.17 o
   1  -4  10     2909.57     2609.16     82.60 o
  -1   4 -10     2909.57     2599.45     66.01 o
   1  -4  11      625.45      629.24     75.18 o
  -1   4 -11      625.45      773.67     45.87 o
   1  -4  11      625.45      503.28     41.10 o
  -1   4 -11      569.19      457.56     53.00 o
   1  -4  12     2210.32     2087.62     64.62 o
   1  -4  12     2210.32     2331.83     75.25 o
  -1   4 -12     2210.32     2281.75     71.20 o
  -1   4 -13      128.07       55.70     57.19 o
  -1   4 -13      128.07       80.44     52.58 o
  -1   4 -13      140.73      167.31     73.59 o
   1  -4  13      140.73      145.04     64.19 o
  -1   4 -13      128.07      146.38     63.37 o
   1  -4  13      140.73      329.66     79.72 o
   1  -3 -15      815.72      665.00     51.16 o
   1  -3 -15      815.72      515.89     64.95 o
  -1   3  15      896.34     1054.98     78.47 o
   1  -3 -14      276.09      372.08     63.47 o
  -1   3  14      276.09      584.00     62.88 o
  -1   3  14      276.09      236.64     74.39 o
  -1   3  14      276.09      634.74     62.18 o
   1  -3 -13     1094.02     1521.95     75.58 o
  -1   3  13     1094.02     1159.01     44.20 o
   1  -3 -13     1094.02      950.65     41.27 o
   1  -3 -13     1202.15     1094.73     44.58 o
  -1   3  13     1202.15     1596.95     84.62 o
  -1   3  13     1202.15      838.99     40.79 o
  -1   3  13     1202.15     1116.79     53.22 o
   1  -3 -12       50.17      326.90     49.09 o
  -1   3  12       50.17       46.58     59.73 o
  -1   3  12       50.17      154.27     81.26 o
  -1   3  11      307.29      197.31     55.90 o
  -1   3  11      307.29      531.09     38.02 o
   1  -3 -11      307.29      400.45     35.26 o
   1  -3 -11      279.65      181.87     61.81 o
  -1   3  11      279.65      180.68     44.01 o
  -1   3  10       16.04      135.06     59.46 o
   1  -3 -10       16.04       70.82     47.15 o
  -1   3  10       16.04      145.06     43.78 o
  -1   3  10       16.04      129.18     30.38 o
   1  -3  -9      486.15      320.36     26.32 o
   1  -3  -9      486.15      316.19     53.17 o
   1  -3  -9      534.20      445.89     32.50 o
  -1   3   9      534.20      500.81     32.78 o
  -1   3   9      534.20      456.71     29.12 o
  -1   3   9      534.20      417.19     28.94 o
  -1   3   8     7405.07     7584.45     59.51 o
  -1   3   8     7405.07     7354.26     49.65 o
   1  -3  -8     7405.07     7623.00     48.54 o
  -1   3   8     4272.83     5401.86     49.80 o
  -1   3   8     4272.83     4347.26     30.70 o
  -1   3   7     2067.54     2881.78     30.88 o
  -1   3   7     2067.54     1441.37     21.72 o
   1  -3  -7     2067.54     1997.94     29.67 o
  -1   3   7     2067.54     2507.81     44.96 o
   1  -3  -7     1881.57     1839.38     53.18 o
  -1   3   7     2067.54     2398.78     38.76 o
   1  -3  -6     4434.40     4243.64     37.90 o
  -1   3   6     4872.67     5223.38     39.30 o
  -1   3   6     4872.67     5113.33     32.78 o
   1  -3  -6     4434.40     4514.38     58.98 o
  -1   3   6     4872.67     4994.61     45.02 o
  -1   3   5      710.64      591.05     32.81 o
   1  -3  -5      710.64      642.41     34.50 o
  -1   3   5      780.88      999.77     46.21 o
   1  -3  -5      780.88      783.89     37.82 o
   1  -3  -5      710.64      489.23     58.71 o
  -1   3   5      780.88      518.53     43.74 o
  -1   3   5      780.88      472.22     26.67 o
   1  -3  -4     4337.03     3994.19     48.73 o
   1  -3  -4     4337.03     3626.07     38.03 o
  -1   3   4     4765.68     4845.26     47.38 o
  -1   3   4     4765.68     5088.93     38.97 o
   1  -3  -4     4337.03     4237.74     57.59 o
  -1   3   4     4765.68     4764.23     30.79 o
  -1   3   4     4337.03     4077.44     47.15 o
  -1   3   4     4337.03     3431.60     48.09 o
   1  -3  -4     4337.03     3403.68     34.32 o
   1  -3  -4     4765.68     4246.09     29.04 o
  -1   3   4     4337.03     4030.86     41.44 o
  -1   3   3     6864.40     7472.84     41.16 o
  -1   3   3     6864.40     6239.86     49.15 o
   1  -3  -3    11816.84    10341.85     54.54 o
  -1   3   3     6246.98     6100.25     52.89 o
   1  -3  -3     6246.98     6599.11     50.22 o
  -1   3   2     1903.02     2006.70     53.76 o
   1  -3  -2     1903.02     2138.88     53.77 o
   1  -3  -2     1903.02     1948.97     41.08 o
  -1   3   2     2091.11     1631.28     47.38 o
   1  -3  -2     2091.11     1925.89     33.56 o
  -1   3   2     1903.02     2038.27     52.88 o
  -1   3   1     2430.27     1625.42     71.32 o
  -1   3   1     2430.27     1674.96     66.81 o
   1  -3   0       30.32      -32.16     44.66 o
   1  -3   0       33.32      -55.65     44.02 o
  -1   3   0       33.32       27.92     61.31 o
   1  -3   0       33.32      -96.47     48.62 o
  -1   3   0       33.32     -125.03     62.52 o
   1  -3   0       30.32     -149.11     74.55 o
   1  -3   0       33.32        2.11     50.22 o
  -1   3  -1     2087.39     1696.08     51.84 o
   1  -3   1     2087.39     1695.96     42.58 o
  -1   3  -1     2087.39     1546.99     60.57 o
  -1   3  -2     1397.87     1352.99     58.42 o
   1  -3   2     1536.03     1619.37     46.05 o
   1  -3   2     1536.03     1651.13     53.18 o
   1  -3   2     1397.87     1149.26     44.88 o
   1  -3   2     1397.87     1739.23     58.77 o
  -1   3  -2     1536.03     1703.64     41.08 o
   1  -3   2     1536.03     1680.09     46.10 o
   1  -3   2     1397.87     1678.48     62.79 o
  -1   3  -2     1397.87     1674.70     62.79 o
  -1   3  -2     1536.03     1614.84     44.05 o
  -1   3  -2     1397.87     1522.58     54.82 o
  -1   3  -2     1536.03     1686.80     65.05 o
  -1   3  -2     1536.03     1588.82     58.56 o
   1  -3   2     1397.87     1373.79     40.06 o
  -1   3  -2     1397.87     1262.96     41.36 o
   1  -3   3    13824.50    13865.88     47.54 o
  -1   3  -3    13824.50    14729.42     64.10 o
  -1   3  -3    13824.50    14092.05     50.33 o
   1  -3   3    13824.50    14483.49     52.10 o
  -1   3  -3    13824.50    14535.10     61.30 o
  -1   3  -3    13824.50    14600.65     52.60 o
   1  -3   3    13824.50    14671.13     59.39 o
   1  -3   3    13824.50    14858.77     56.85 o
  -1   3  -4       27.66       44.91     55.87 o
  -1   3  -4       30.39      253.35     43.56 o
   1  -3   4       30.39       24.16     50.13 o
  -1   3  -4       27.66       38.26     46.24 o
  -1   3  -4       30.39       97.89     41.92 o
  -1   3  -4       27.66       97.45     46.12 o
  -1   3  -4       30.39      187.15     57.60 o
   1  -3   4       27.66       77.75     56.15 o
   1  -3   4       30.39      160.36     49.20 o
  -1   3  -5     5061.99     4767.40     43.47 o
   1  -3   5     5061.99     4529.93     58.76 o
  -1   3  -6      138.53      607.34     34.54 o
  -1   3  -6      126.07       57.89     47.06 o
   1  -3   6      126.07      137.90     61.33 o
   1  -3   6      138.53      384.39     43.29 o
  -1   3  -6      138.53      545.20     44.56 o
  -1   3  -6      126.07      246.29     46.27 o
   1  -3   6      138.53      252.39     48.71 o
  -1   3  -6      126.07      249.29     36.21 o
  -1   3  -6      138.53       93.50     50.63 o
   1  -3   7     6941.98     6281.41     57.20 o
   1  -3   7     6317.58     7227.87     67.11 o
  -1   3  -7     6317.58     6925.48     53.70 o
   1  -3   8       30.26       -6.92     47.17 o
  -1   3  -9      622.06      527.68     47.18 o
  -1   3  -9      622.06      471.08     44.25 o
  -1   3  -9      622.06      685.89     33.56 o
  -1   3  -9      622.06      815.07     49.88 o
  -1   3  -9      683.54      656.76     52.29 o
   1  -3   9      622.06      634.49     59.09 o
   1  -3   9      683.54      608.54     49.46 o
  -1   3 -10     1904.93     2361.45     76.25 o
   1  -3  10     1904.93     2183.17     71.80 o
   1  -3  10     1904.93     2312.52     74.87 o
  -1   3 -11      681.86      616.73     37.40 o
  -1   3 -11      681.86      793.00     53.60 o
  -1   3 -11      681.86      714.27     57.33 o
  -1   3 -11      681.86      520.77     47.47 o
   1  -3  11      749.26      626.66     71.86 o
  -1   3 -11      749.26      909.42     59.29 o
   1  -3  11      749.26      695.10     42.82 o
   1  -3  12      859.80      848.65     67.84 o
   1  -3  12      859.80      657.70     58.45 o
  -1   3 -12      859.80      728.61     72.27 o
   1  -3  13       62.47      133.88     63.71 o
  -1   3 -13       56.85      212.27     52.66 o
   1  -3  13       62.47      131.67     49.84 o
  -1   3 -13       62.47       56.04     57.99 o
  -1   3 -13       56.85      332.33     61.98 o
  -1   3 -13       56.85      255.98     54.68 o
  -1   2  15      289.33      279.48     56.78 o
   1  -2 -15      263.30      176.49     41.61 o
   1  -2 -15      263.30      733.57     61.18 o
  -1   2  14     1579.39     1790.99     61.55 o
   1  -2 -14     1579.39     1650.61     70.88 o
  -1   2  14     1579.39     2116.99     77.45 o
   1  -2 -13      132.85      418.96     58.74 o
   1  -2 -13      120.90      275.57     46.59 o
  -1   2  13      120.90      313.21     54.61 o
  -1   2  13      132.85      148.03     65.21 o
   1  -2 -12      739.88      579.91     51.54 o
  -1   2  12      739.88      966.55     61.82 o
  -1   2  11     1870.26     1528.79     37.46 o
   1  -2 -11     1870.26     1705.54     54.49 o
   1  -2 -11     2055.11     1622.90     41.34 o
  -1   2  11     2055.11     2043.37     67.08 o
  -1   2  11     2055.11     1788.54     42.38 o
  -1   2  10       15.93       -8.71     27.69 o
   1  -2 -10       15.93       47.20     45.38 o
   1  -2  -9      204.10      218.79     35.65 o
   1  -2  -9      204.10      464.85     50.04 o
   1  -2  -9      224.28      350.70     30.77 o
  -1   2   9      224.28      337.37     34.02 o
   1  -2  -8       56.94      385.33     44.86 o
  -1   2   8       56.94      -71.28     54.40 o
  -1   2   8       56.94      171.21     42.54 o
   1  -2  -7     3128.22     3111.89     61.31 o
   1  -2  -7     3437.40     3379.77     40.82 o
  -1   2   7     3128.22     2420.42     36.77 o
  -1   2   7     3437.40     3455.83     38.33 o
  -1   2   7     3437.40     3172.26     33.82 o
   1  -2  -6     1571.04     1176.87     35.72 o
  -1   2   6     1571.04     1454.80     33.72 o
  -1   2   6     1571.04     1558.20     49.25 o
   1  -2  -6     1429.73     1342.74     55.36 o
  -1   2   6     1571.04     1172.20     40.01 o
  -1   2   5     1868.15     1827.87     51.86 o
   1  -2  -5     1868.15     1937.83     41.13 o
   1  -2  -5     1700.12     1492.67     54.93 o
  -1   2   5     1700.12     1534.71     43.87 o
  -1   2   5     1868.15     1961.31     39.77 o
  -1   2   4     2298.70     2809.31     52.02 o
  -1   2   4     2298.70     1939.32     31.44 o
   1  -2  -4     2298.70     1936.41     40.88 o
   1  -2  -4     2091.94     1992.26     66.36 o
  -1   2   4     2091.94     2154.69     49.61 o
  -1   2   4     2091.94     2539.24     44.26 o
  -1   2   4     2298.70     2487.84     42.56 o
  -1   2   4     2091.94     2310.66     37.79 o
   1  -2  -4     2091.94     1940.76     32.75 o
   1  -2  -4     2298.70     2590.31     27.01 o
  -1   2   4     2298.70     2520.44     29.97 o
  -1   2   3     2361.96     3316.86     34.60 o
  -1   2   2    11775.22    12220.25     62.61 o
   1  -2  -2    12939.03    11907.62     27.38 o
   1  -2  -2    11775.22    12466.55     69.79 o
  -1   2   2    12939.03    11148.46     51.77 o
   1  -2  -2    11775.22    12820.43     52.25 o
   1  -2   2     9805.32     9446.03     53.95 o
   1  -2   2     8923.38     8089.74     51.42 o
  -1   2  -2     8923.38     8117.54     58.91 o
  -1   2  -2     8923.38     8288.46     66.86 o
   1  -2   2     8923.38     7889.88     67.43 o
   1  -2   2     8923.38     7848.26     58.32 o
   1  -2   2     8923.38     7908.56     53.96 o
  -1   2  -2     9805.32     9749.80     53.93 o
  -1   2  -2     9805.32     9413.72     62.22 o
   1  -2   2     9805.32     9576.30     59.33 o
  -1   2  -2     9805.32     9510.12     60.60 o
  -1   2  -3     4246.23     3830.48     59.95 o
  -1   2  -3     4246.23     3453.77     62.99 o
  -1   2  -3     4246.23     4113.20     49.58 o
   1  -2   3     4246.23     4186.77     61.59 o
  -1   2  -3     4246.23     3738.13     53.78 o
   1  -2   3     4246.23     3437.46     48.95 o
   1  -2   3     4246.23     3462.54     54.23 o
   1  -2   4     3484.07     3426.43     41.08 o
  -1   2  -4     3484.07     3923.66     49.12 o
   1  -2   4     3828.42     3962.69     45.52 o
  -1   2  -4     3484.07     3333.18     46.04 o
   1  -2   4     3484.07     3439.73     51.83 o
   1  -2   4     3828.42     3977.35     39.71 o
  -1   2  -4     3828.42     4067.72     49.86 o
  -1   2  -4     3484.07     3268.61     45.98 o
   1  -2   4     3828.42     3634.51     40.81 o
  -1   2  -4     3828.42     4124.61     39.41 o
  -1   2  -4     3828.42     3869.07     45.60 o
  -1   2  -4     3828.42     3406.13     44.91 o
   1  -2   4     3828.42     4206.89     54.67 o
  -1   2  -4     3828.42     4193.97     39.47 o
   1  -2   5       13.75      130.07     66.06 o
  -1   2  -5        5.55       18.18     48.00 o
  -1   2  -5       13.75      276.92     43.51 o
   1  -2   5       13.75       17.66     65.28 o
   1  -2   6      650.91      717.84     50.47 o
  -1   2  -6      592.36      595.82     38.42 o
  -1   2  -6      650.91      693.40     42.90 o
  -1   2  -6      592.36      816.99     43.18 o
   1  -2   6      592.36      426.18     55.16 o
   1  -2   6      592.36      443.56     31.86 o
  -1   2  -6      650.91      515.97     30.25 o
   1  -2   6      650.91      520.38     36.15 o
  -1   2  -7     3117.14     2569.88     38.59 o
   1  -2   7     3117.14     3346.97     63.50 o
   1  -2   7     3425.22     3117.05     50.29 o
  -1   2  -7     3117.14     2861.75     42.12 o
   1  -2   8      344.22      595.08     55.23 o
   1  -2   8      378.24      629.23     44.51 o
  -1   2  -9      641.20      494.58     38.72 o
   1  -2   9      583.53      699.14     58.23 o
  -1   2  -9      641.20      561.51     32.64 o
  -1   2  -9      583.53      250.84     39.80 o
   1  -2   9      641.20      567.11     40.13 o
  -1   2 -10       78.56      134.64     58.57 o
   1  -2  10       78.56      289.85     70.21 o
   1  -2  10       78.56      400.44     64.79 o
  -1   2 -10       78.56      449.17     33.87 o
  -1   2 -11     1738.55     1640.85     51.10 o
   1  -2  11     1738.55     1654.61     62.65 o
  -1   2 -11     1738.55     1889.86     58.53 o
   1  -2  11     1910.38     2458.73     71.71 o
  -1   2 -11     1738.55     1781.56     40.37 o
   1  -2  11     1910.38     2020.97     60.88 o
  -1   2 -11     1738.55     2087.19     64.15 o
  -1   2 -11     1910.38     2149.51     68.87 o
  -1   2 -12       17.80      135.93     76.50 o
   1  -2  12       17.80       18.50     63.71 o
   1  -2  12       17.80      181.96     60.71 o
   1  -2  13      528.92      448.11     61.04 o
  -1   2 -13      481.35      176.78     52.41 o
   1  -2  13      528.92      353.51     65.46 o
  -1   2 -13      528.92      285.60     61.39 o
   1  -2  14      910.45      904.45     66.43 o
  -1   2 -14      910.45      907.35     74.70 o
  -1   1  14     1733.37     1862.20     65.35 o
  -1   1  14     1733.37     1885.63     72.25 o
  -1   1  13       10.50      119.69     37.13 o
  -1   1  13       11.53      187.74     61.80 o
   1  -1 -13       11.53      -91.03     52.06 o
   1  -1 -13       10.50      122.89     57.34 o
  -1   1  12     1421.67     1671.35     75.97 o
   1  -1 -12     1421.67     1475.57     54.80 o
  -1   1  11     2034.83     1984.70     45.84 o
  -1   1  11     2235.94     2417.92     46.46 o
   1  -1 -11     2235.94     2449.99     52.53 o
   1  -1 -10     2544.38     2683.82     55.13 o
  -1   1  10     2544.38     2900.34     52.57 o
  -1   1  10     2544.38     2808.85     69.84 o
   1  -1  -9      718.64      961.10     47.12 o
  -1   1   9      718.64      715.50     42.55 o
   1  -1  -9      718.64      635.65     44.95 o
   1  -1  -9      789.67      684.43     33.21 o
   1  -1  -9      718.64      733.36     41.37 o
   1  -1  -9      718.64      618.80     29.01 o
  -1   1   9      789.67      709.15     33.82 o
  -1   1   8     7330.32     7848.06     61.54 o
   1  -1  -8     7330.32     7462.53     50.59 o
  -1   1   8     7330.32     7529.61     54.15 o
   1  -1  -8     3132.24     3064.16     39.17 o
  -1   1   7     2939.90     3186.24     43.28 o
   1  -1  -7     2939.90     3127.86     51.02 o
   1  -1  -7     2939.90     3159.40     40.90 o
  -1   1   7     3230.46     3972.00     57.45 o
   1  -1  -7     2939.90     3272.23     33.47 o
   1  -1  -7     3230.46     3143.01     35.61 o
  -1   1   6      572.18      591.24     38.94 o
   1  -1  -6      572.18      614.48     32.08 o
   1  -1  -6      572.18      647.77     54.04 o
  -1   1   6      628.73      499.55     47.66 o
  -1   1   5     3509.36     3352.23     42.90 o
  -1   1   5     3856.21     4456.70     56.40 o
   1  -1  -5     3856.21     4050.77     40.97 o
   1  -1  -5     3509.36     3727.34     52.45 o
   1  -1  -4       36.01      154.20     47.82 o
  -1   1   4       32.77      -79.01     39.51 o
  -1   1   4       32.77      -19.68     52.04 o
  -1   1   4       36.01      130.79     35.67 o
   1  -1  -4       32.77      144.33     37.27 o
  -1   1   4       36.01       52.10     57.08 o
   1  -1  -4       36.01      114.35     35.93 o
  -1   1   4       32.77       66.91     33.75 o
   1  -1  -4       36.01       17.81     20.29 o
   1  -1  -4       32.77      -49.10     42.64 o
   1  -1   3     4030.89     3570.83     63.26 o
  -1   1  -3     4030.89     3484.19     57.22 o
   1  -1   3     4030.89     2998.16     48.37 o
   1  -1   3     4030.89     3477.48     58.34 o
  -1   1  -3     4030.89     3971.35     63.29 o
  -1   1  -3     4030.89     3273.93     47.67 o
  -1   1  -4     6800.00     6444.88     48.79 o
  -1   1  -4     7472.08     6757.84     49.78 o
  -1   1  -4     7472.08     6965.39     52.39 o
   1  -1   4     7472.08     6505.60     40.81 o
   1  -1   4     6800.00     6232.27     43.11 o
  -1   1  -4     6800.00     5755.88     53.08 o
   1  -1   4     6800.00     6281.92     60.10 o
   1  -1   4     6800.00     5786.15     46.10 o
  -1   1  -4     7472.08     6526.98     42.61 o
   1  -1   4     7472.08     7269.92     57.82 o
  -1   1  -4     6800.00     6580.35     50.27 o
  -1   1  -4     6800.00     6660.96     51.32 o
   1  -1   4     7472.08     6789.17     40.05 o
   1  -1   4     7472.08     6146.96     46.87 o
  -1   1  -5     5601.83     6895.49     46.58 o
  -1   1  -5     6155.49     7733.19     48.78 o
   1  -1   5     6155.49     7624.81     59.30 o
   1  -1   5    12454.93    15953.60     62.55 o
   1  -1   5     5601.83     7245.90     56.25 o
  -1   1  -5    12454.93    16051.77     64.92 o
   1  -1   6     4619.40     4593.96     39.99 o
   1  -1   6     4619.40     4549.81     51.65 o
   1  -1   6     5075.96     5327.41     52.71 o
  -1   1  -6     5075.96     5236.81     47.08 o
  -1   1  -7        2.19      169.34     39.12 o
   1  -1   7        2.19      333.49     45.76 o
   1  -1   7        2.41      227.92     48.16 o
   1  -1   7        2.19       67.99     35.00 o
   1  -1   8     1471.72     1448.76     44.27 o
   1  -1   8     1339.34     1285.52     50.46 o
   1  -1   9      202.68      427.54     51.62 o
   1  -1   9      222.71      299.45     46.04 o
  -1   1  -9      202.68      158.36     37.82 o
   1  -1   9      222.71      260.60     59.89 o
   1  -1  10     1178.97     1216.74     69.08 o
  -1   1 -10     1178.97     1213.85     67.14 o
   1  -1  10     1178.97     1284.48     61.18 o
   1  -1  11     1038.03     1380.64     79.53 o
  -1   1 -11     1038.03      951.33     47.26 o
  -1   1 -11      944.66     1070.95     57.79 o
   1  -1  11      944.66      935.81     66.67 o
   1  -1  11     1038.03      736.75     38.75 o
  -1   1 -11      944.66      705.90     47.59 o
  -1   1 -11      944.66      767.06     39.99 o
  -1   1 -11      944.66      877.40     42.73 o
   1  -1  12      492.98      520.89     66.20 o
  -1   1 -12      492.98      514.56     62.61 o
   1  -1  12      492.98      516.45     58.60 o
  -1   1 -13      623.32      594.35     62.54 o
  -1   1 -13      567.26      532.75     46.33 o
   1  -1  13      623.32      560.81     57.92 o
   1  -1  14       26.70      474.14     68.79 o
   1  -1  14       26.70      165.74     72.46 o
  -1   1 -14       26.70      351.20     63.46 o
  -1   0  14      550.81      936.87     76.57 o
   1   0 -14      550.81      929.40     77.39 o
   1   0 -13      420.48      511.61     42.37 o
   1   0 -13      462.03      636.00     54.33 o
   1   0 -13      420.48      409.90     55.67 o
  -1   0  13      462.03      468.04     66.94 o
   1   0 -12     2848.99     2855.23     58.40 o
  -1   0  12     2848.99     3129.72     58.65 o
  -1   0  12     2848.99     3059.81     68.67 o
  -1   0  11        0.17       98.56     69.71 o
  -1   0  11        0.16       39.49     26.09 o
   1   0 -11        0.17       72.68     47.95 o
  -1   0  10     6326.26     6891.44     57.97 o
   1   0 -10     6326.26     6718.56     60.32 o
  -1   0  10     6326.26     6539.64     77.69 o
  -1   0   9       55.14      106.89     57.15 o
   1   0  -9       55.14      201.14     37.03 o
   1   0  -9       50.18      137.20     34.07 o
   1   0  -9       50.18      122.04     41.16 o
  -1   0   9       55.14       78.31     40.94 o
   1   0  -8     5091.50     5547.92     49.11 o
  -1   0   8     5091.50     5517.63     50.17 o
   1   0  -7     2632.91     2969.25     48.00 o
  -1   0   7     2893.14     3111.07     53.47 o
  -1   0   7     2632.91     2595.29     33.77 o
   1   0  -7     2632.91     2672.74     34.87 o
   1   0  -7     2632.91     2377.56     27.88 o
   1   0  -6     3337.38     3293.29     34.95 o
  -1   0   6     3667.23     3295.79     52.01 o
   1   0  -6     3337.38     2874.79     46.71 o
  -1   0   6     3337.38     3016.45     37.10 o
  -1   0   6     3667.23     3564.28     33.70 o
   1   0  -5     4938.19     4505.63     36.72 o
   1   0  -5     4938.19     4546.82     49.10 o
  -1   0   5     4938.19     4447.44     43.85 o
   1   0  -5     5426.25     4995.97     41.34 o
  -1   0   5     5426.25     5258.86     57.56 o
   1   0  -4     1289.22     1144.12     31.39 o
   1   0  -4     1289.22     1571.99     35.91 o
   1   0  -4     1289.22     1083.96     48.09 o
  -1   0   4     1289.22      957.01     63.45 o
   1   0  -4     1173.26     1859.76     31.94 o
  -1   0   4     1173.26      990.42     45.50 o
  -1   0   4     1289.22     1351.08     38.38 o
  -1   0   4     1173.26     1913.98     28.39 o
   1   0  -4     1173.26     1113.99     51.52 o
   1   0  -3    24318.68    25212.63     72.90 o
  -1   0   3    24318.68    25501.44     79.39 o
   1   0   3    11110.33    12063.79     64.63 o
  -1   0  -3    11110.33    13210.32     49.90 o
   1   0   3    11110.33    12186.65     56.73 o
  -1   0  -3    11110.33    13327.28     58.40 o
   1   0   3    11110.33    13117.18     63.09 o
  -1   0  -3    11110.33    12555.34     64.57 o
  -1   0  -4     1975.87     2463.93     44.20 o
  -1   0  -4     1975.87     3296.17     57.97 o
  -1   0  -4     1975.87     2786.18     44.55 o
  -1   0  -4     1975.87     2788.83     65.84 o
   1   0   4     2171.16     2070.11     50.71 o
   1   0   4     2171.16     2143.51     68.91 o
  -1   0  -4     2171.16     2613.46     49.76 o
  -1   0  -4     1975.87     1912.69     44.85 o
   1   0   4     1975.87     2238.28     43.26 o
  -1   0  -4     2171.16     1800.34     50.31 o
  -1   0  -5     1894.46     2172.69     39.43 o
   1   0   5     3645.26     4271.62     58.61 o
   1   0   5     2081.70     2469.96     28.38 o
   1   0   5     3645.26     4426.15     45.13 o
  -1   0  -5     2081.70     2187.98     38.28 o
   1   0   5     2081.70     2628.68     53.95 o
  -1   0  -5     3645.26     3861.20     40.67 o
  -1   0  -5     3645.26     4040.64     54.80 o
   1   0   6       48.31       99.77     44.44 o
   1   0   6       53.08      641.08     25.09 o
   1   0   6       53.08      -91.72     51.59 o
  -1   0  -6       48.31       50.27     32.96 o
   1   0   6       48.31      236.89     40.96 o
  -1   0  -6       48.31       89.26     49.25 o
  -1   0  -7      655.93      367.67     44.73 o
   1   0   7      655.93      626.94     37.24 o
   1   0   7      655.93      566.27     46.66 o
   1   0   7      720.76      479.51     45.16 o
   1   0   8     4440.93     4315.61     54.78 o
   1   0   8     4041.49     3040.88     44.19 o
   1   0   9       87.21      255.91     48.88 o
  -1   0  -9       87.21      289.41     43.68 o
   1   0   9       95.83      -59.58     58.88 o
   1   0   9       95.83       32.96     20.29 o
   1   0   9       87.21       38.91     31.31 o
  -1   0  -9       87.21       46.34     31.74 o
   1   0  10     2598.71     3042.71     63.49 o
   1   0  10     2598.71     2653.89     31.21 o
  -1   0 -10     2598.71     2692.36     57.79 o
  -1   0 -10     2598.71     2837.51     36.93 o
   1   0  10     2598.71     3108.01     69.82 o
   1   0  11       86.47       81.34     62.26 o
   1   0  11       95.01      349.28     69.08 o
   1   0  11       95.01      123.18     52.15 o
  -1   0 -11       95.01      186.61     33.15 o
  -1   0 -11       86.47      272.97     40.79 o
   1   0  12     2389.48     2753.66     66.01 o
  -1   0 -12     2389.48     2652.64     67.09 o
   1   0  13        3.64      -80.69     62.18 o
  -1   0 -13        3.64       63.90     52.54 o
   1   0  13        4.00       -8.51     49.44 o
  -1   0 -13        4.00       69.28     59.39 o
   1   0  14      731.75      904.26     67.86 o
  -1   0 -14      731.75     1033.86     72.27 o
   1   0  14      731.75      555.16     62.70 o
   1   0  15      879.04     1148.87     61.11 o
   1   0  15      879.04      508.70     65.87 o
  -1   0 -15      799.97      887.24     46.80 o
  -1  -1  14       32.98      180.36     60.82 o
   1   1 -14       32.98       92.95     72.07 o
   1   1 -13      588.33      719.37     63.76 o
   1   1 -13      535.42      448.57     49.67 o
   1   1 -13      535.42      563.58     50.70 o
   1   1 -13      535.42      481.22     43.95 o
  -1  -1  13      588.33      482.74     68.98 o
   1   1 -12     1948.06     1736.32     59.05 o
  -1  -1  12     1948.06     1773.34     64.99 o
   1   1 -11      552.22      515.76     49.58 o
   1   1 -11      552.22      529.22     37.48 o
  -1  -1  11      606.80      684.19     54.85 o
   1   1 -11      552.22      476.27     40.30 o
  -1  -1  11      606.80      576.23     68.22 o
   1   1 -11      606.80      614.51     39.93 o
  -1  -1  10      998.71     1122.47     53.40 o
   1   1 -10      998.71     1139.22     61.10 o
  -1  -1   9     2272.34     2309.62     44.26 o
   1   1  -9     2272.34     2216.50     47.51 o
   1   1  -9     2067.96     2205.69     35.45 o
  -1  -1   8     4860.50     5280.12     59.77 o
  -1  -1   8     4860.50     5358.36     58.62 o
   1   1  -7     1598.68     1664.46     35.87 o
   1   1  -7     1756.68     1474.88     31.43 o
  -1  -1   7     1756.68     1360.53     28.96 o
  -1  -1   7     1598.68     1685.21     36.96 o
   1   1  -6     2802.26     2585.25     36.01 o
  -1  -1   6     2802.26     2802.68     37.89 o
   1   1  -6     2802.26     2663.89     42.37 o
  -1  -1   6     3079.22     3177.27     58.00 o
   1   1  -5       11.41       93.55     41.88 o
   1   1  -5       12.54      210.53     33.20 o
  -1  -1   5       11.41      -30.98     37.26 o
   1   1  -5       11.41       52.42     40.57 o
  -1  -1   5       12.54      186.85     52.36 o
  -1  -1   4     3505.95     6383.95     32.82 o
  -1  -1   4     3852.46     3757.83     53.84 o
   1   1  -4     3505.95     5869.53     40.84 o
   1   1  -4     3852.46     3791.15     40.97 o
   1   1  -4     3505.95     3994.71     44.40 o
   1   1  -4     3505.95     7022.14     38.01 o
   1   1  -4     3852.46     4019.18     45.59 o
   1   1  -4     3505.95     4152.89     46.38 o
  -1  -1   4     3852.46     4053.79     42.51 o
   1   1  -4     3852.46     4568.67     42.09 o
  -1  -1   4     3852.46     4865.26     26.64 o
  -1  -1   4     3852.46     4063.45     39.96 o
   1   1  -3     3122.85     3780.56     51.04 o
  -1  -1   3     5272.36     6469.26     62.11 o
   1   1  -3     5272.36     6509.98     63.80 o
  -1  -1   3     3122.85     3159.54     64.48 o
   1   1  -3     2841.96     3396.82     57.59 o
  -1  -1   2    15328.19    17262.21     69.58 o
  -1  -1  -4      247.85       44.47     38.87 o
   1   1   4      272.35       92.87     39.98 o
  -1  -1  -4      272.35      153.35     28.42 o
  -1  -1  -4      247.85      143.67     49.46 o
  -1  -1  -4      247.85      203.47     55.01 o
   1   1   4      247.85      156.53     36.61 o
   1   1   4      272.35      178.25     66.02 o
   1   1   4      247.85      313.74     48.54 o
  -1  -1  -4      272.35      244.18     51.45 o
  -1  -1  -4      272.35       99.80     42.44 o
   1   1   4      272.35       69.80     36.33 o
   1   1   4      247.85      239.17     57.43 o
   1   1   5     6092.14     5895.13     52.57 o
  -1  -1  -5    13774.90    13926.78     51.94 o
   1   1   5    13774.90    14313.87     62.88 o
  -1  -1  -5     6694.26     5906.76     44.08 o
  -1  -1  -5    13774.90    13927.46     61.14 o
   1   1   5    13774.90    14145.01     55.50 o
  -1  -1  -6      205.59      410.90     26.67 o
   1   1   6      205.59      525.30     44.61 o
   1   1   6      225.90      531.88     26.81 o
   1   1   6      225.90      420.15     58.23 o
  -1  -1  -6      205.59      364.76     48.14 o
   1   1   6      205.59      350.11     42.31 o
   1   1   7      739.96      842.37     43.45 o
  -1  -1  -7      739.96      513.27     22.73 o
  -1  -1  -7      739.96      717.86     44.22 o
   1   1   7      813.10      900.49     21.16 o
   1   1   7      813.10      943.64     60.97 o
   1   1   8     2239.69     2198.60     43.41 o
   1   1   8     2461.05     3388.96     61.43 o
  -1  -1  -9      820.94      919.20     45.53 o
  -1  -1  -9      820.94      733.34     37.82 o
   1   1   9      902.08      883.33     57.21 o
   1   1   9      820.94     1198.74     43.64 o
   1   1   9      820.94      953.42     41.02 o
   1   1   9      902.08     1160.92     19.23 o
   1   1  10     5888.72     5786.38     60.23 o
  -1  -1 -10     5888.72     5865.52     56.33 o
  -1  -1 -10     5888.72     5664.19     39.20 o
  -1  -1 -11        9.17     -101.80     50.90 o
   1   1  11       10.07      -14.78     54.34 o
   1   1  11        9.17       89.63     52.93 o
  -1  -1 -11        9.17      223.49     42.53 o
  -1  -1 -11       10.07      -75.39     37.70 o
  -1  -1 -11        9.17      -68.00     47.94 o
  -1  -1 -11       10.07      121.05     43.87 o
  -1  -1 -12     1598.51     1568.95     35.00 o
  -1  -1 -12     1598.51     1671.38     68.62 o
   1   1  12     1598.51     1513.88     59.83 o
   1   1  12     1598.51     1428.41     65.34 o
   1   1  13      195.76       59.41     58.50 o
  -1  -1 -13      195.76      304.46     39.58 o
   1   1  13      195.76      242.62     37.95 o
   1   1  13      215.11      102.55     71.50 o
  -1  -1 -13      195.76      207.86     48.51 o
   1   1  14     1518.13     1864.48     71.28 o
  -1  -1 -14     1518.13     1762.84     68.17 o
   1   1  14     1518.13     1993.23     64.93 o
  -1  -1 -15      192.53      539.42     49.36 o
  -1  -1 -15      192.53      615.27     62.63 o
   1   1  15      211.56      215.73     56.79 o
   1   1  15      211.56      418.61     74.58 o
   1   2 -13      656.56      826.73     47.98 o
   1   2 -13      721.46     1076.09     57.87 o
  -1  -2  13      721.46      781.91     70.66 o
   1   2 -13      656.56      859.48     59.15 o
  -1  -2  12      153.55      408.61     65.90 o
   1   2 -12      153.55       -4.44     59.34 o
  -1  -2  12      153.55      127.46     63.13 o
   1   2 -11     1064.57     1028.58     44.96 o
   1   2 -11     1064.57     1365.46     51.79 o
   1   2 -11     1064.57     1144.39     55.95 o
   1   2 -11     1169.78     1336.35     60.25 o
  -1  -2  11     1169.78     1529.88     56.77 o
  -1  -2  11     1169.78     1122.37     72.13 o
   1   2 -11     1064.57     1288.83     45.13 o
  -1  -2  10     1752.69     1609.08     63.23 o
   1   2 -10     1752.69     1526.82     61.23 o
  -1  -2   9     2033.26     1198.26     33.53 o
  -1  -2   9     2033.26     1753.90     67.08 o
   1   2  -9     1850.38     1700.19     46.69 o
   1   2  -9     2033.26     1458.37     39.18 o
  -1  -2   8     1069.70      775.51     52.22 o
  -1  -2   8     1069.70     1099.16     64.10 o
  -1  -2   7     1859.15     1911.69     48.23 o
   1   2  -7     1859.15     1966.27     48.89 o
  -1  -2   7     1859.15     1738.93     50.47 o
   1   2  -7     1691.93     1727.28     39.82 o
  -1  -2   6      558.09      444.90     50.67 o
   1   2  -6      558.09      432.29     34.23 o
   1   2  -6      507.89      349.05     29.26 o
   1   2  -6      507.89      457.74     42.34 o
  -1  -2   5     2690.75     2579.98     38.58 o
   1   2  -5     2690.75     2633.63     37.48 o
   1   2  -5     2956.69     3198.23     49.10 o
   1   2  -5     2690.75     2581.20     36.75 o
  -1  -2   5     2956.69     3150.65     53.58 o
  -1  -2   4     6678.94     6826.26     49.60 o
  -1  -2   4     6678.94     7125.28     57.19 o
  -1  -2   4     6078.20     5978.06     35.51 o
   1   2  -4     6678.94     6716.73     47.21 o
  -1  -2   4     6678.94     6496.15     46.05 o
   1   2  -4     6678.94     6557.40     41.42 o
   1   2  -4     6078.20     5969.95     49.79 o
   1   2  -4     6078.20     5851.46     40.92 o
  -1  -2   4     6078.20     5940.16     43.27 o
   1   2  -4     6078.20     6071.44     43.58 o
   1   2  -4     6678.94     6314.47     47.26 o
  -1  -2   4     6678.94     7042.91     27.78 o
  -1  -2   3     5441.91     6658.82     30.95 o
  -1  -2   3    11688.89    11758.80     73.75 o
  -1  -2   3     5441.91     6684.16     55.40 o
   1   2  -3     5441.91     6677.84     48.66 o
   1   2  -3     4952.44     5205.91     56.59 o
  -1  -2   2     4331.08     4165.68     50.08 o
  -1  -2   2     4759.15     4978.49     60.82 o
  -1  -2   2     4759.15     5001.44     56.66 o
   1   2  -2     4759.15     4735.82     56.49 o
   1   2  -2     4331.08     4136.81     64.12 o
  -1  -2   2     4759.15     4696.47     51.12 o
   1   2  -2     4759.15     4716.74     51.72 o
  -1  -2   2     4759.15     4234.43     41.93 o
   1   2  -2     4759.15     5717.35     63.14 o
   1   2  -2     4759.15     4001.69     49.83 o
   1   2   3    11259.21    13296.10     56.33 o
  -1  -2  -3    11259.21    13540.76     54.74 o
   1   2   4      160.79      -24.38     42.60 o
   1   2   4      176.69       95.58     31.00 o
   1   2   4      176.69      154.73     37.95 o
  -1  -2  -4      176.69      112.98     45.53 o
  -1  -2  -4      176.69      117.12     28.40 o
   1   2   4      160.79       70.01     52.33 o
   1   2   4      160.79       64.22     51.23 o
  -1  -2  -5    13872.60    14308.93     53.34 o
   1   2   5    13872.60    14399.84     61.71 o
   1   2   5     7080.64     8406.63     59.71 o
  -1  -2  -5    13872.60    14540.23     61.62 o
  -1  -2  -5    13872.60    14469.75     58.41 o
   1   2   5    13872.60    14297.99     57.11 o
  -1  -2  -5     7780.46     7434.65     47.94 o
   1   2   6       21.68      -38.39     33.30 o
  -1  -2  -6       21.68       64.46     40.49 o
  -1  -2  -6       21.68       74.74     18.78 o
   1   2   6       21.68      100.01     30.89 o
   1   2   6       19.73       71.51     30.88 o
   1   2   6       21.68     -111.60     55.80 o
  -1  -2  -6       19.73       63.93     26.43 o
   1   2   6       21.68      -46.50     23.25 o
  -1  -2  -6       21.68      194.15     41.40 o
   1   2   6       19.73       55.51     45.39 o
   1   2   6       19.73      125.15     42.51 o
  -1  -2  -6       19.73      -35.66     25.77 o
  -1  -2  -6       19.73       10.50     32.10 o
   1   2   7      215.86      140.96     45.02 o
   1   2   7      196.44      383.86     41.97 o
  -1  -2  -7      196.44      171.07     23.88 o
   1   2   7      215.86      163.17     25.32 o
   1   2   8       83.23      155.43     39.15 o
  -1  -2  -8       75.74       40.16     27.60 o
  -1  -2  -9    10219.58     9039.57     46.36 o
   1   2   9     9300.38     8041.00     48.14 o
   1   2   9    10219.58     8733.07     52.57 o
   1   2   9    10219.58     9646.25     45.36 o
   1   2   9    10219.58     8625.50     35.83 o
   1   2   9     9300.38     8717.91     45.08 o
  -1  -2  -9     9300.38     8296.79     43.66 o
  -1  -2  -9    10219.58     9213.05     46.23 o
  -1  -2 -10     1946.18     1800.41     48.90 o
   1   2  10     1946.18     1584.39     58.15 o
   1   2  10     1946.18     2095.52     54.86 o
   1   2  11        9.57       94.43     24.14 o
  -1  -2 -11        9.57      108.20     43.70 o
   1   2  11        8.71       15.24     44.02 o
  -1  -2 -11        8.71      -19.53     44.49 o
   1   2  11        8.71       21.20     52.71 o
  -1  -2 -11        9.57      -14.68     39.02 o
   1   2  12     2434.99     2680.80     69.53 o
  -1  -2 -12     2434.99     2405.96     56.56 o
  -1  -2 -12     2434.99     2228.55     42.88 o
   1   2  12     2434.99     2701.17     62.79 o
   1   2  13      514.57      611.29     66.57 o
  -1  -2 -13      565.43      647.63     54.05 o
   1   2  13      514.57      733.77     53.94 o
   1   2  13      565.43      675.50     52.03 o
  -1  -2 -13      514.57      659.58     46.91 o
  -1  -2 -13      514.57      448.68     52.98 o
   1   2  14     2712.76     2494.18     66.22 o
  -1  -2 -14     2712.76     2550.66     69.38 o
   1   2  14     2712.76     2333.94     67.78 o
  -1  -2 -15       29.21      -77.78     72.38 o
   1   2  15       29.21       56.72     46.52 o
   1   2  15       32.10      331.40     69.93 o
  -1  -3  13      620.88      484.10     45.42 o
   1   3 -13      565.04      891.55     50.33 o
  -1  -3  13      620.88      429.13     62.34 o
   1   3 -13      565.04      903.80     57.24 o
  -1  -3  12       42.20      263.04     70.67 o
  -1  -3  12       42.20      -17.74     61.10 o
   1   3 -12       42.20       78.16     61.34 o
  -1  -3  11      858.65      613.34     48.43 o
   1   3 -11      858.65     1043.48     62.54 o
  -1  -3  11      858.65      909.09     71.24 o
   1   3 -11      781.42      727.58     40.28 o
   1   3 -11      781.42      884.08     58.94 o
   1   3 -11      781.42      624.10     44.39 o
   1   3 -11      781.42      558.62     53.51 o
   1   3 -10      236.60      370.51     70.35 o
  -1  -3  10      236.60      334.00     68.17 o
  -1  -3   9     3604.83     3375.27     57.11 o
   1   3  -9     3280.59     3133.73     41.45 o
  -1  -3   9     3604.83     3674.64     74.77 o
   1   3  -9     3604.83     3580.59     61.71 o
   1   3  -9     3280.59     3200.11     56.44 o
   1   3  -8     1097.61     1067.18     56.64 o
  -1  -3   8     1097.61     1128.09     55.81 o
  -1  -3   8     1097.61      933.98     66.67 o
   1   3  -7      844.30      761.05     43.06 o
   1   3  -7      844.30      786.84     40.19 o
   1   3  -7      844.30      864.85     33.80 o
  -1  -3   7      927.74     1013.37     50.75 o
  -1  -3   7      844.30      593.32     29.06 o
   1   3  -7      844.30      889.15     46.68 o
  -1  -3   7      927.74      659.42     38.08 o
   1   3  -6     1252.75     1430.05     44.47 o
   1   3  -6     1252.75     1652.03     48.42 o
  -1  -3   6     1376.56     1117.53     39.73 o
   1   3  -6     1376.56     1409.89     44.03 o
  -1  -3   6     1376.56     1226.62     51.61 o
   1   3  -5     1404.82     1124.70     44.48 o
   1   3  -5     1404.82      944.70     29.80 o
  -1  -3   5     1543.67     1180.73     48.46 o
  -1  -3   5     1404.82     1041.78     27.60 o
   1   3  -5     1543.67     1212.11     44.66 o
  -1  -3   4     7657.07     7636.22     59.76 o
   1   3  -4     7657.07     8131.92     54.22 o
   1   3  -4     6968.35     6718.69     50.15 o
  -1  -3   4     6968.35     6800.98     38.23 o
   1   3  -4     6968.35     6990.38     46.74 o
   1   3  -4     6968.35     6635.49     48.91 o
   1   3  -4     7657.07     7921.14     53.82 o
  -1  -3   4     7657.07     7836.74     53.05 o
   1   3  -3     6104.26     6364.37     62.09 o
   1   3  -3     3494.47     3457.68     46.79 o
  -1  -3   3     3494.47     3144.93     40.73 o
  -1  -3   3     3839.85     3394.16     40.13 o
  -1  -3   3     3494.47     2808.02     40.71 o
  -1  -3   3     6104.26     5737.67     62.61 o
   1   3  -2      369.75      520.95     54.96 o
  -1  -3   2      369.75      430.61     39.32 o
  -1  -3   2      369.75      415.19     45.17 o
   1   3  -2      406.30      238.81     49.14 o
   1   3  -2      369.75      448.21     53.22 o
  -1  -3   2      406.30      533.01     39.32 o
   1   3  -2      406.30      433.19     56.17 o
  -1  -3   2      369.75      449.24     43.22 o
   1   3  -2      369.75      547.40     49.01 o
  -1  -3   2      406.30      574.29     61.46 o
  -1  -3   2      406.30      636.73     48.37 o
   1   3  -2      406.30      667.69     55.93 o
  -1  -3   1     2457.98     2076.32     64.56 o
  -1  -3   1     2457.98     2058.54     57.96 o
   1   3  -1     2457.98     2113.97     64.28 o
   1   3   0       35.86      172.43     65.96 o
  -1  -3   0       35.86      121.80     48.75 o
  -1  -3   0       39.40      -22.11     49.38 o
   1   3   0       39.40      280.07     62.85 o
   1   3   0       39.40     -124.82     62.41 o
  -1  -3  -1      500.93      172.07     44.39 o
  -1  -3  -1      500.93      419.33     50.05 o
   1   3   1      500.93      325.08     67.74 o
  -1  -3  -1      500.93      949.68     68.35 o
   1   3   1      500.93      569.17     62.99 o
  -1  -3  -2     9769.01    11394.57     54.56 o
   1   3   2    10734.53    11560.23     60.17 o
  -1  -3  -2     9769.01    11556.65     51.64 o
   1   3   2     9769.01    10648.38     71.50 o
   1   3   2     9769.01    10797.39     51.85 o
   1   3   2    10734.53    11704.49     66.37 o
  -1  -3  -2    10734.53    11515.21     70.17 o
  -1  -3  -3     3961.95     3670.42     60.01 o
   1   3   3     3961.95     3611.79     57.45 o
   1   3   3     3961.95     3138.55     56.29 o
  -1  -3  -3     3961.95     3003.40     48.83 o
   1   3   3     3961.95     3503.84     61.39 o
   1   3   4     6139.46     5033.52     43.04 o
  -1  -3  -4     6139.46     4934.07     55.06 o
   1   3   4     6746.26     5140.34     45.30 o
  -1  -3  -4     6139.46     5161.89     45.68 o
   1   3   4     6746.26     5639.62     47.81 o
   1   3   4     6746.26     6025.07     46.05 o
  -1  -3  -4     6139.46     4845.74     43.29 o
   1   3   4     6746.26     5941.06     37.09 o
  -1  -3  -4     6746.26     5483.57     34.97 o
   1   3   4     6139.46     4826.56     52.41 o
   1   3   5     3612.56     3817.81     55.71 o
   1   3   5     3612.56     3755.90     51.93 o
   1   3   5     1718.10     2232.38     28.78 o
   1   3   5     1718.10     1694.24     45.94 o
  -1  -3  -5     3612.56     3812.21     47.05 o
   1   3   5     1563.56     1629.79     38.84 o
   1   3   6       84.52      163.78     43.33 o
  -1  -3  -6       84.52      172.67     35.66 o
   1   3   6       84.52       88.94     34.64 o
  -1  -3  -6       84.52      144.93     47.53 o
  -1  -3  -6       84.52      230.77     36.44 o
   1   3   6       84.52      309.04     29.29 o
  -1  -3  -6       76.92       -2.18     53.04 o
  -1  -3  -7      379.22      559.75     42.91 o
  -1  -3  -7      379.22      441.64     55.49 o
  -1  -3  -7      379.22      818.77     21.27 o
  -1  -3  -7      416.70      557.89     49.82 o
   1   3   7      416.70      635.01     30.86 o
   1   3   8      626.97      620.80     52.84 o
   1   3   8      626.97      425.50     31.80 o
  -1  -3  -8      570.57      613.74     54.82 o
   1   3   9    10482.78    10575.48     50.17 o
  -1  -3  -9    11518.85    11469.80     48.06 o
   1   3   9    11518.85    10760.11     37.53 o
  -1  -3  -9    11518.85    11961.83     48.19 o
   1   3   9    10482.78    11144.49     49.96 o
  -1  -3  -9    10482.78    10760.21     41.07 o
  -1  -3  -9    10482.78    11236.85     62.19 o
  -1  -3  -9    10482.78     9837.81     48.18 o
   1   3   9    11518.85    11625.29     48.10 o
   1   3   9    11518.85    12050.71     67.93 o
  -1  -3 -10      135.19      376.73     48.82 o
   1   3  10      135.19      107.42     56.66 o
   1   3  10      135.19      199.48     48.71 o
  -1  -3 -11     3672.91     3667.79     58.01 o
  -1  -3 -11     4035.93     3834.66     46.54 o
  -1  -3 -11     4035.93     3931.79     43.29 o
   1   3  11     4035.93     4276.74     50.93 o
   1   3  11     4035.93     4601.57     65.55 o
   1   3  11     3672.91     3195.80     50.11 o
   1   3  12     2251.43     2447.02     59.63 o
   1   3  12     2251.43     2499.39     68.80 o
  -1  -3 -12     2251.43     2510.65     46.84 o
   1   3  13     1027.60     1017.38     52.99 o
   1   3  13     1027.60     1176.95     76.16 o
  -1  -3 -13      935.17      922.98     64.36 o
  -1  -3 -13     1027.60     1058.05     45.72 o
  -1  -3 -13      935.17      889.08     48.44 o
   1   3  14      164.68      454.13     62.41 o
  -1  -3 -14      164.68      325.12     58.45 o
   1   3  14      164.68      444.96     68.03 o
   1   3  15      292.89      273.29     66.87 o
  -1  -4  12     1179.93      983.80     75.09 o
  -1  -4  12     1179.93     1283.46     68.08 o
   1   4 -12     1179.93     1678.41     66.75 o
   1   4 -11      366.70      486.79     56.27 o
   1   4 -11      366.70      267.96     45.49 o
  -1  -4  11      402.95      240.18     38.21 o
   1   4 -11      366.70      575.85     49.10 o
   1   4 -11      402.95      220.72     43.05 o
   1   4 -10      657.04      971.21     71.58 o
  -1  -4  10      657.04      773.13     64.25 o
  -1  -4  10      657.04      657.78     68.93 o
  -1  -4   9     2484.06     2962.25     68.00 o
   1   4  -9     2260.63     2123.26     31.38 o
   1   4  -9     2260.63     2393.24     67.27 o
  -1  -4   9     2484.06     2921.45     60.64 o
  -1  -4   8      318.54      345.94     68.58 o
  -1  -4   8      318.54       98.45     56.89 o
   1   4  -7      470.30      312.19     44.31 o
   1   4  -7      516.79      689.42     49.81 o
   1   4  -7      470.30      323.24     36.97 o
  -1  -4   7      516.79      693.85     54.70 o
   1   4  -6       25.39      126.30     42.11 o
   1   4  -6       23.11      238.73     37.71 o
  -1  -4   6       25.39      119.15     41.51 o
  -1  -4   6       25.39      170.31     41.45 o
   1   4  -6       23.11      -34.94     40.10 o
   1   4  -5     8415.86     7368.82     46.14 o
   1   4  -5     9247.64     9779.72     59.49 o
  -1  -4   5     9247.64     9493.39     56.04 o
  -1  -4   5     9247.64     9234.16     62.18 o
   1   4  -5     8415.86     7381.80     47.10 o
   1   4  -5     8415.86     7346.97     51.03 o
   1   4  -4      728.82      613.60     40.22 o
  -1  -4   4      663.27      573.87     28.81 o
   1   4  -4      663.27      635.84     42.70 o
  -1  -4   4      728.82      887.24     53.86 o
   1   4  -4      663.27      743.80     50.77 o
  -1  -4   4      728.82      883.08     47.44 o
   1   4  -4      728.82      628.04     50.21 o
   1   4  -4      663.27      584.42     46.00 o
   1   4  -3     9509.18     9773.52     67.12 o
   1   4  -3     4920.65     5414.42     45.56 o
  -1  -4   3     4478.06     3617.08     41.22 o
  -1  -4   3     4478.06     3669.08     34.46 o
  -1  -4   3     9509.18    10465.40     65.36 o
  -1  -4   2       32.44      107.18     46.90 o
   1   4  -2       32.44       -8.56     48.84 o
   1   4  -2       32.44      182.29     60.47 o
  -1  -4   2       35.65      175.87     42.72 o
  -1  -4   2       35.65        1.32     49.43 o
  -1  -4   2       32.44       46.36     39.81 o
   1   4  -2       32.44      -83.40     54.75 o
  -1  -4   2       35.65      -28.78     50.23 o
   1   4  -2       35.65      127.41     42.87 o
   1   4  -2       35.65      173.37     55.03 o
   1   4  -2       35.65      162.67     36.32 o
   1   4  -1     4236.06     4149.08     54.81 o
   1   4  -1     4236.06     3956.12     43.31 o
  -1  -4   1     4236.06     3797.10     41.92 o
   1   4  -1     4236.06     3711.01     44.65 o
  -1  -4   1     4236.06     3929.71     46.16 o
  -1  -4   1     4236.06     4465.25     58.15 o
   1   4  -1     4236.06     4313.79     54.33 o
  -1  -4   1     4236.06     3738.43     44.90 o
   1   4   0       44.47      120.10     54.07 o
   1   4   0       44.47      186.06     63.58 o
   1   4   0       40.47        2.13     60.24 o
  -1  -4   0       44.47      -11.02     42.53 o
  -1  -4   0       44.47       27.97     53.39 o
  -1  -4   0       40.47       30.68     47.29 o
  -1  -4   0       44.47      -70.77     44.05 o
   1   4   0       40.47     -136.56     70.61 o
  -1  -4   0       40.47      -40.45     42.68 o
   1   4   1     2100.22     1457.15     58.38 o
   1   4   1     2100.22     1891.71     42.63 o
  -1  -4  -1     2100.22     1434.61     51.45 o
  -1  -4  -1     2100.22     1823.50     54.22 o
  -1  -4  -1     2100.22     1590.78     41.65 o
  -1  -4  -1     2100.22     1616.83     42.73 o
   1   4   1     2100.22     1705.04     59.87 o
   1   4   2     4135.89     3551.93     59.49 o
  -1  -4  -2     4135.89     3721.22     47.17 o
  -1  -4  -2     4135.89     3887.52     47.65 o
  -1  -4  -2     4135.89     3742.69     52.46 o
   1   4   2     4135.89     3939.10     53.69 o
   1   4   2     4544.66     4562.40     60.24 o
  -1  -4  -2     4544.66     4509.81     70.57 o
   1   4   2     4544.66     4345.61     63.67 o
  -1  -4  -2     4544.66     4084.35     47.52 o
  -1  -4  -2     4544.66     4114.73     49.82 o
  -1  -4  -2     4135.89     3999.32     54.07 o
   1   4   2     4135.89     3543.11     54.50 o
   1   4   2     4544.66     4124.49     54.49 o
  -1  -4  -2     4544.66     3938.44     43.86 o
   1   4   2     4135.89     3775.44     46.62 o
  -1  -4  -3     4185.91     3646.26     45.83 o
  -1  -4  -3     4185.91     3732.55     55.27 o
   1   4   3     4185.91     3694.16     55.01 o
  -1  -4  -3     4185.91     4172.16     67.83 o
   1   4   3     4185.91     4024.30     57.63 o
   1   4   3     4185.91     3996.01     58.62 o
  -1  -4  -4     5821.52     5375.73     42.27 o
  -1  -4  -4     5821.52     4998.59     43.16 o
  -1  -4  -4     5821.52     6147.30     43.91 o
   1   4   4     6396.89     7073.51     50.76 o
   1   4   4     6396.89     6929.51     48.79 o
   1   4   4     5821.52     6068.53     54.70 o
  -1  -4  -4     6396.89     7658.04     55.90 o
   1   4   4     6396.89     6928.46     50.38 o
  -1  -4  -4     6396.89     6905.02     47.06 o
   1   4   4     6396.89     6443.08     46.63 o
   1   4   4     5821.52     6073.94     46.73 o
  -1  -4  -4     6396.89     5761.62     40.73 o
   1   4   4     5821.52     5641.87     37.02 o
  -1  -4  -4     5821.52     5840.65     52.48 o
   1   4   4     5821.52     6506.21     51.64 o
  -1  -4  -5    12523.88    14016.63     48.57 o
  -1  -4  -5     6922.05     7956.35     63.29 o
  -1  -4  -5     6922.05     8682.48     29.92 o
   1   4   5     6922.05     7934.83     47.58 o
  -1  -4  -5     6299.44     7388.55     64.34 o
   1   4   5     6299.44     6859.62     47.31 o
   1   4   5     6922.05     9247.46     53.29 o
   1   4   5    12523.88    14650.41     53.82 o
   1   4   5     6922.05     9257.28     33.11 o
  -1  -4  -6     1160.90      969.86     34.48 o
  -1  -4  -6     1056.49      814.38     54.56 o
   1   4   6     1160.90     1215.14     39.75 o
  -1  -4  -6     1160.90     1158.02     37.79 o
   1   4   6     1160.90     1080.52     36.78 o
   1   4   6     1160.90     1243.55     47.41 o
  -1  -4  -7      326.72      414.73     47.73 o
  -1  -4  -7      359.01      432.55     54.37 o
  -1  -4  -7      359.01      554.17     33.80 o
  -1  -4  -7      326.72      710.31     27.83 o
   1   4   7      359.01      291.26     34.12 o
   1   4   7      359.01      526.13     26.74 o
   1   4   7      359.01      222.87     41.83 o
  -1  -4  -8     3312.18     4090.98     51.66 o
   1   4   8     3312.18     4030.58     50.74 o
  -1  -4  -8     3014.27     3446.71     60.81 o
  -1  -4  -9     2799.64     2533.80     35.99 o
  -1  -4  -9     2799.64     2606.83     42.96 o
   1   4   9     2799.64     2451.04     35.40 o
   1   4   9     2799.64     2697.74     45.95 o
  -1  -4  -9     2547.82     2488.42     27.17 o
  -1  -4  -9     2547.82     2723.68     54.36 o
   1   4  10     1995.87     1916.77     58.94 o
  -1  -4 -10     1995.87     1747.40     49.80 o
   1   4  10     1995.87     2013.15     51.19 o
   1   4  10     1995.87     1859.40     47.73 o
  -1  -4 -11      466.19      473.29     51.48 o
   1   4  11      466.19      492.41     35.22 o
  -1  -4 -11      424.26      339.80     57.96 o
   1   4  11      424.26      584.46     52.84 o
   1   4  11      466.19      328.04     58.40 o
   1   4  11      424.26      507.98     37.56 o
  -1  -4 -11      466.19      321.58     40.97 o
  -1  -4 -12     2298.52     2496.80     58.21 o
  -1  -4 -12     2298.52     2455.46     56.63 o
   1   4  12     2298.52     2572.70     55.11 o
   1   4  12     2298.52     2644.53     72.72 o
  -1  -4 -13      300.81      257.78     66.74 o
  -1  -4 -13      300.81      402.92     46.24 o
   1   4  13      300.81      357.55     51.86 o
   1   4  13      330.54      589.73     63.63 o
  -1  -4 -13      330.54      585.46     48.61 o
   1   4  13      330.54      558.89     42.69 o
   1   4  14        7.71      -87.03     71.02 o
   1   4  14        7.71        6.65     64.80 o
  -1  -4 -14        7.71      -78.37     54.76 o
   1   4  15      320.28      682.31     62.55 o
   1   4  15      351.94      428.65     44.93 o
  -1  -4 -15      320.28      298.59     62.49 o
   1   4  15      351.94      332.43     62.83 o
  -1  -5  12     1496.97     1386.31     63.90 o
  -1  -5  12     1496.97     1029.06     79.34 o
   1   5 -12     1496.97     1559.66     72.73 o
   1   5 -11      116.67      216.53     57.98 o
   1   5 -11      116.67      207.93     60.20 o
  -1  -5  11      128.21       75.84     61.47 o
   1   5 -11      116.67      224.19     45.54 o
   1   5 -11      128.21       23.03     61.19 o
  -1  -5  10     1663.91     1952.46     76.79 o
   1   5 -10     1663.91     1950.14     66.38 o
   1   5  -9      124.23      366.29     48.48 o
   1   5  -9      113.05      143.45     53.91 o
   1   5  -9      113.05       81.10     44.42 o
  -1  -5   9      124.23     -144.76     72.71 o
  -1  -5   9      124.23      183.28     53.37 o
  -1  -5   8      370.50      430.20     71.37 o
  -1  -5   7      310.77      204.47     57.34 o
   1   5  -7      282.81      192.81     44.10 o
   1   5  -7      282.81      310.19     41.72 o
   1   5  -7      282.81      298.21     49.49 o
  -1  -5   7      310.77      248.19     51.88 o
   1   5  -7      310.77      250.39     56.32 o
  -1  -5   6      659.62      759.52     46.50 o
   1   5  -6      659.62      775.25     28.91 o
  -1  -5   6      659.62      638.00     44.28 o
   1   5  -6      659.62      791.07     51.07 o
   1   5  -6      600.29      906.01     41.80 o
   1   5  -5     1957.56     1704.03     42.90 o
   1   5  -5     1957.56     1874.00     52.18 o
  -1  -5   5     2151.04     2334.56     47.07 o
  -1  -5   5     2151.04     2440.07     54.88 o
   1   5  -5     2151.04     2694.82     46.63 o
   1   5  -5     2151.04     2229.35     30.37 o
   1   5  -4      926.52      756.19     34.09 o
  -1  -5   4      926.52     1140.38     43.18 o
   1   5  -4      843.18     1153.12     42.55 o
   1   5  -4      843.18     1117.74     50.19 o
   1   5  -4      926.52      915.75     44.35 o
  -1  -5   4      926.52     1193.45     50.37 o
   1   5  -3     6073.07     5238.24     57.47 o
   1   5  -3     3094.48     2646.40     52.27 o
  -1  -5   3     6073.07     5471.72     61.01 o
   1   5  -3     3400.32     2903.56     39.10 o
   1   5  -2        3.50        3.67     36.62 o
   1   5  -2        3.19       51.09     49.47 o
   1   5  -2        3.50      162.04     37.24 o
   1   5  -2        3.50      418.38     55.30 o
   1   5  -2        3.50      407.24     51.37 o
   1   5  -2        3.19       96.95     45.80 o
  -1  -5   2        3.50       67.57     51.56 o
  -1  -5   2        3.50       74.64     46.57 o
  -1  -5   1    25115.72    26380.17     58.37 o
   1   5  -1    25115.72    26010.71     56.74 o
   1   5  -1    25115.72    26635.00     67.92 o
   1   5  -1    25115.72    26272.51     51.84 o
  -1  -5   1    25115.72    25877.97     72.56 o
   1   5  -1    25115.72    26381.04     68.69 o
  -1  -5   0      320.87      164.54     41.70 o
   1   5   0      292.01      408.22     57.46 o
   1   5   0      320.87       86.40     59.29 o
   1   5   0      292.01      531.22     59.19 o
   1   5   0      320.87      400.99     34.28 o
   1   5   0      320.87      508.17     40.29 o
  -1  -5   0      320.87      329.30     42.55 o
  -1  -5   0      292.01      147.50     38.22 o
  -1  -5   0      292.01      390.95     45.94 o
   1   5   0      320.87      322.87     59.64 o
  -1  -5   0      292.01      228.26     38.70 o
   1   5   1     2592.79     2331.89     40.94 o
   1   5   1     2592.79     2347.50     52.11 o
   1   5   1     2592.79     2353.16     54.73 o
  -1  -5  -1     2592.79     2324.34     36.02 o
  -1  -5  -1     2592.79     2320.78     40.19 o
  -1  -5  -2     1049.29     1134.95     63.46 o
   1   5   2      954.91      860.70     58.77 o
   1   5   2      954.91      912.66     37.92 o
  -1  -5  -2      954.91     1007.45     45.08 o
  -1  -5  -2      954.91     1043.63     47.17 o
   1   5   2      954.91      976.94     39.58 o
  -1  -5  -2      954.91      800.95     40.70 o
   1   5   2      954.91      998.15     50.92 o
  -1  -5  -2     1049.29      746.46     33.71 o
   1   5   2     1049.29      964.13     50.07 o
   1   5   2     1049.29     1256.88     54.75 o
  -1  -5  -2     1049.29      955.90     37.14 o
   1   5   2     1049.29     1133.11     49.93 o
  -1  -5  -2     1049.29      916.83     41.35 o
   1   5   2     1049.29     1023.53     41.00 o
  -1  -5  -2      954.91     1036.61     44.07 o
  -1  -5  -3    13713.87    13588.79     47.09 o
   1   5   3    13713.87    13010.29     51.02 o
   1   5   3    13713.87    13502.13     55.89 o
  -1  -5  -3    13713.87    13540.57     51.73 o
  -1  -5  -3    13713.87    13455.27     50.56 o
   1   5   3    13713.87    13588.11     60.54 o
   1   5   3    13713.87    13835.00     53.23 o
  -1  -5  -3    13713.87    13756.57     63.08 o
  -1  -5  -4     1677.16     1753.56     50.98 o
  -1  -5  -4     1842.92     1624.47     29.96 o
  -1  -5  -4     1842.92     1641.96     37.68 o
   1   5   4     1677.16     1910.87     41.82 o
   1   5   4     1677.16     1468.86     48.21 o
   1   5   4     1677.16     1890.04     63.04 o
   1   5   4     1677.16     1560.31     49.36 o
   1   5   4     1842.92     1658.62     41.01 o
   1   5   4     1842.92     1558.52     45.25 o
  -1  -5  -4     1677.16     1772.61     49.98 o
  -1  -5  -4     1677.16     1665.21     35.22 o
   1   5   5        9.02      208.63     39.19 o
   1   5   5       14.07      280.05     52.24 o
   1   5   6     5305.14     5284.33     45.35 o
  -1  -5  -6     5305.14     4411.18     56.72 o
   1   5   6     5829.47     6236.45     42.74 o
  -1  -5  -6     5829.47     5630.68     37.15 o
  -1  -5  -6     5829.47     6338.65     54.22 o
   1   5   6     5829.47     5304.54     32.48 o
  -1  -5  -7       37.11       61.66     26.78 o
   1   5   7       40.78      303.86     36.40 o
  -1  -5  -7       40.78       22.30     31.99 o
   1   5   7       40.78      108.34     39.65 o
  -1  -5  -7       37.11       37.33     50.74 o
  -1  -5  -7       40.78      322.23     49.59 o
  -1  -5  -8     3726.80     2475.72     44.23 o
   1   5   8     4095.14     5039.28     39.11 o
  -1  -5  -8     4095.14     4018.52     51.17 o
  -1  -5  -9       54.79       84.22     25.31 o
  -1  -5  -9       54.79      215.40     46.89 o
   1   5   9       60.20      284.54     33.84 o
  -1  -5  -9       60.20      100.28     47.10 o
   1   5   9       60.20      138.21     37.62 o
  -1  -5  -9       60.20       28.34     33.22 o
   1   5   9       60.20       36.52     36.73 o
  -1  -5 -10     5832.99     6075.65     60.80 o
   1   5  10     5832.99     6270.39     55.84 o
   1   5  10     5832.99     5988.36     58.72 o
  -1  -5 -10     5832.99     5923.55     56.11 o
   1   5  10     5832.99     6084.74     59.35 o
  -1  -5 -11      419.20      394.83     38.85 o
   1   5  11      419.20      664.15     42.77 o
   1   5  11      381.50      582.69     36.26 o
  -1  -5 -11      381.50      785.61     68.30 o
   1   5  11      419.20      141.09     24.47 o
   1   5  11      419.20      547.07     47.12 o
  -1  -5 -11      419.20      656.00     52.37 o
  -1  -5 -12     2438.03     2598.67     54.05 o
  -1  -5 -12     2438.03     2369.17     55.61 o
   1   5  12     2438.03     2662.37     59.78 o
   1   5  12     2438.03     2480.55     57.02 o
   1   5  12     2438.03     2381.28     67.95 o
   1   5  13      580.75      520.82     33.50 o
  -1  -5 -13      528.51      278.60     74.15 o
   1   5  13      580.75      604.52     40.75 o
  -1  -5 -13      580.75      466.52     43.84 o
   1   5  13      580.75      707.45     57.67 o
  -1  -5 -13      580.75      662.24     56.36 o
  -1  -5 -14      173.24      433.20     57.60 o
  -1  -5 -14      173.24      358.23     57.49 o
   1   5  14      173.24      204.78     50.32 o
  -1  -5 -15      384.70      269.61     69.87 o
  -1  -5 -15      422.72      426.33     53.62 o
   1   5  15      422.72      223.58     35.45 o
   1   6 -11      451.79      416.25     63.41 o
   1   6 -11      496.44      626.25     72.32 o
   1   6 -11      451.79      505.35     52.31 o
   1   6 -11      451.79      281.55     72.81 o
  -1  -6  11      496.44      419.98     63.33 o
  -1  -6  11      496.44      467.76     79.11 o
  -1  -6  10     1486.91     1143.26     68.54 o
   1   6 -10     1486.91     1669.58     70.36 o
  -1  -6  10     1486.91     1314.12     74.61 o
  -1  -6   9      348.81      551.89     61.99 o
  -1  -6   9      348.81      406.34     54.95 o
   1   6  -9      317.44      410.88     64.92 o
   1   6  -9      348.81      201.99     61.01 o
   1   6  -9      317.44      282.17     44.99 o
   1   6  -9      317.44      189.51     55.49 o
   1   6  -7     1047.32      886.59     28.75 o
   1   6  -7      953.12     1114.99     69.66 o
  -1  -6   7     1047.32     1044.74     67.53 o
   1   6  -7     1047.32     1063.04     56.69 o
  -1  -6   7     1047.32      981.39     54.72 o
   1   6  -7     1047.32     1187.56     57.81 o
   1   6  -6     1178.65     1405.81     53.22 o
   1   6  -6     1178.65     1323.75     42.59 o
  -1  -6   6     1295.15     1405.28     51.94 o
  -1  -6   6     1295.15     1106.01     51.86 o
   1   6  -6     1295.15     1215.88     34.77 o
   1   6  -6     1178.65     1273.02     48.56 o
   1   6  -6     1295.15     1390.56     56.84 o
  -1  -6   5      450.80      374.10     49.86 o
   1   6  -5      450.80      187.59     32.69 o
  -1  -6   5      450.80      554.65     45.40 o
   1   6  -5      410.26      393.34     51.07 o
   1   6  -5      410.26      382.51     46.88 o
   1   6  -5      450.80      323.35     52.23 o
   1   6  -5      410.26      315.16     55.90 o
   1   6  -4      801.12      911.24     49.95 o
  -1  -6   4      801.12      763.08     47.70 o
   1   6  -4      729.06      969.87     44.71 o
   1   6  -4      729.06     1077.48     55.53 o
  -1  -6   4      801.12      981.38     44.89 o
   1   6  -4      801.12      817.01     43.35 o
   1   6  -4      801.12      735.90     30.60 o
   1   6  -4      729.06      808.03     45.63 o
  -1  -6   3     7506.72     7883.84     56.23 o
   1   6  -3     7506.72     8049.12     58.72 o
   1   6  -3     7506.72     8173.95     62.30 o
   1   6  -2      635.68      249.30     34.01 o
  -1  -6   2      635.68      573.71     49.46 o
   1   6  -2      578.50      578.68     50.47 o
   1   6  -2      635.68      401.76     51.63 o
  -1  -6   2      635.68      546.14     51.45 o
   1   6  -2      578.50      533.87     56.58 o
   1   6  -2      635.68      643.44     54.43 o
  -1  -6   1     8139.00     9002.96     48.89 o
   1   6  -1     8139.00     8866.00     43.73 o
   1   6  -1     8139.00     8797.17     58.11 o
  -1  -6   0      678.43      769.90     42.47 o
   1   6   0      678.43      749.06     58.63 o
  -1  -6   0      617.41      421.66     46.30 o
   1   6   0      617.41      981.18     56.40 o
   1   6   0      678.43      884.09     57.03 o
  -1  -6  -1     1792.77     1449.69     34.16 o
   1   6   1     1792.77     1786.11     58.20 o
   1   6   1     1792.77     1641.17     53.82 o
   1   6   1     1792.77     1456.43     58.64 o
   1   6   2      337.26      414.98     45.71 o
  -1  -6  -2      337.26      163.50     56.47 o
   1   6   2      337.26      286.88     53.87 o
  -1  -6  -2      337.26      346.76     43.67 o
   1   6   2      370.59      283.35     49.21 o
   1   6   2      337.26      425.96     60.40 o
   1   6   2      370.59      369.15     54.84 o
   1   6   2      370.59      288.00     51.66 o
   1   6   3    22934.75    24982.29     73.72 o
   1   6   3    22934.75    25592.74     64.45 o
   1   6   3    22934.75    25253.97     68.16 o
  -1  -6  -3    22934.75    25122.68     76.66 o
   1   6   4      289.72      267.41     56.11 o
   1   6   4      318.36      103.46     44.27 o
   1   6   4      318.36      217.20     48.78 o
   1   6   4      318.36      314.75     53.19 o
   1   6   4      289.72      167.01     53.62 o
  -1  -6  -4      289.72      192.14     45.90 o
  -1  -6  -4      289.72      407.00     55.43 o
   1   6   5     2545.77     4069.38     45.81 o
   1   6   6        6.69      -52.95     28.99 o
   1   6   6        6.08      102.00     33.87 o
  -1  -6  -6        6.69        8.15     30.10 o
  -1  -6  -6        6.69      105.22     45.04 o
  -1  -6  -6        6.08      268.71     44.72 o
   1   6   6        6.69      223.63     36.85 o
  -1  -6  -6        6.08      117.99     36.27 o
   1   6   6        6.08      -37.49     46.68 o
   1   6   7     2010.57     1976.96     40.12 o
  -1  -6  -7     1829.73     1855.38     53.12 o
   1   6   7     2010.57     2187.93     35.74 o
   1   6   7     2010.57     2710.13     34.39 o
  -1  -6  -7     2010.57     1802.31     50.42 o
  -1  -6  -8      677.10      914.69     51.81 o
  -1  -6  -9      428.13      421.28     49.33 o
  -1  -6  -9      428.13      412.03     43.08 o
  -1  -6  -9      470.44      483.03     48.47 o
   1   6   9      470.44      405.74     36.56 o
   1   6   9      470.44      405.21     37.28 o
  -1  -6 -10     2555.97     2731.24     56.18 o
   1   6  10     2555.97     2684.93     55.09 o
   1   6  10     2555.97     3101.99     51.43 o
  -1  -6 -10     2555.97     2858.16     52.74 o
  -1  -6 -11       35.87      -12.21     32.92 o
  -1  -6 -11       32.64      353.94     65.79 o
   1   6  11       32.64      242.84     30.47 o
   1   6  11       35.87      224.93     32.26 o
  -1  -6 -11       35.87      233.12     51.50 o
   1   6  11       35.87       98.03     34.37 o
  -1  -6 -11       32.64       99.59     47.12 o
  -1  -6 -12     1612.69     1518.93     53.62 o
   1   6  12     1612.69     1484.25     62.99 o
  -1  -6 -12     1612.69     1614.90     53.21 o
   1   6  12     1612.69     1675.02     61.24 o
  -1  -6 -13       84.83      160.32     60.15 o
  -1  -6 -13       77.20      101.75     61.18 o
   1   6  13       84.83      242.41     46.67 o
  -1  -6 -13       84.83      -57.63     34.13 o
   1   6  13       84.83      326.27     50.16 o
   1   6  14     2730.49     2677.08     69.19 o
  -1  -6 -14     2730.49     2455.68     64.23 o
  -1  -6 -14     2730.49     2864.07     61.33 o
   1   6  15       11.31     -100.52     50.26 o
   1   6  15       11.31      458.21     66.15 o
  -1  -6 -15       10.29      -59.83     64.38 o
  -1  -7  10      350.70      288.06     72.86 o
  -1  -7  10      350.70      312.81     73.39 o
   1   7  -9      642.43      788.66     61.72 o
   1   7  -9      584.65      622.84     68.13 o
   1   7  -9      584.65      588.21     60.93 o
  -1  -7   9      642.43      781.05     59.66 o
   1   7  -8     2220.01     2579.51     85.08 o
  -1  -7   8     2220.01     2401.99     74.98 o
   1   7  -7      872.67      922.00     52.34 o
  -1  -7   7      872.67      523.38     62.51 o
  -1  -7   7      872.67      871.82     60.85 o
   1   7  -7      794.18      642.38     52.63 o
   1   7  -7      872.67      696.02     67.44 o
  -1  -7   6     1003.38      981.55     49.96 o
   1   7  -6      913.13      925.02     46.23 o
   1   7  -6      913.13     1182.21     59.25 o
   1   7  -6     1003.38      881.97     55.91 o
  -1  -7   6     1003.38      915.54     55.88 o
   1   7  -5       32.54      140.19     48.24 o
   1   7  -5       35.75      -13.95     50.43 o
  -1  -7   5       35.75      -70.85     50.22 o
   1   7  -5       32.54      194.57     54.86 o
  -1  -7   5       35.75       52.57     49.66 o
   1   7  -5       32.54      322.36     50.98 o
   1   7  -4     1454.08     1544.87     57.71 o
   1   7  -4     1454.08     1308.48     44.45 o
   1   7  -4     1323.29     1347.63     56.33 o
  -1  -7   4     1454.08     1427.62     42.76 o
  -1  -7   4     1454.08     1435.84     49.35 o
   1   7  -4     1323.29     1365.93     50.71 o
  -1  -7   3     1512.97     1546.89     55.61 o
   1   7  -2     1889.12     2055.67     55.77 o
   1   7  -2     2075.83     2269.65     54.56 o
   1   7  -2     2075.83     2053.48     54.26 o
   1   7  -2     1889.12     1882.07     55.68 o
  -1  -7   2     2075.83     2018.98     45.99 o
  -1  -7   2     2075.83     2256.53     43.00 o
   1   7  -1     1106.50      866.88     49.91 o
  -1  -7   1     1106.50      882.24     45.20 o
   1   7  -1     1106.50      895.64     54.66 o
  -1  -7   0      644.37      742.49     38.10 o
   1   7   0      644.37      513.89     27.98 o
   1   7   0      644.37      789.74     52.46 o
   1   7   0      644.37     1022.81     56.99 o
   1   7   0      586.41      938.51     56.63 o
  -1  -7   0      586.41      631.60     48.29 o
   1   7   0      586.41      811.31     51.47 o
   1   7   1     4133.27     4282.77     56.69 o
   1   7   1     4133.27     4140.43     49.78 o
  -1  -7  -1     4133.27     4346.59     42.25 o
   1   7   1     4133.27     4431.19     53.43 o
  -1  -7  -2     1179.88     1392.31     45.16 o
   1   7   2     1296.49      811.78     47.41 o
   1   7   2     1179.88     1156.84     53.39 o
   1   7   2     1296.49     1122.87     55.40 o
   1   7   2     1179.88     1252.15     49.72 o
  -1  -7  -2     1179.88     1140.73     42.15 o
   1   7   2     1179.88      995.78     40.16 o
   1   7   2     1296.49      918.25     51.17 o
   1   7   3     4743.63     4736.29     54.18 o
  -1  -7  -3     4743.63     4845.61     61.62 o
   1   7   3     4743.63     4847.88     54.11 o
   1   7   3     4743.63     5057.89     53.73 o
  -1  -7  -4     2357.79     2483.56     55.48 o
   1   7   4     2357.79     2076.33     54.73 o
  -1  -7  -4     2145.72     1963.39     46.96 o
  -1  -7  -4     2145.72     1859.52     48.08 o
   1   7   4     2145.72     2093.45     48.99 o
   1   7   4     2145.72     1829.78     57.49 o
   1   7   4     2357.79     2631.67     46.62 o
   1   7   4     2357.79     2305.68     50.96 o
  -1  -7  -6      634.80      647.17     39.06 o
   1   7   6      634.80      827.46     45.34 o
  -1  -7  -6      634.80      561.82     53.43 o
   1   7   6      634.80      670.31     35.11 o
  -1  -7  -6      697.54      830.62     52.90 o
   1   7   6      697.54      853.57     44.79 o
   1   7   6      697.54      738.21     43.22 o
   1   7   6      697.54      778.01     38.30 o
   1   7   6      634.80      743.13     47.40 o
  -1  -7  -7     7714.02     8238.95     60.25 o
  -1  -7  -7     8476.44     9354.34     62.85 o
   1   7   7     8476.44     9311.77     44.99 o
  -1  -7  -7     8476.44     9331.10     41.75 o
   1   7   7     8476.44     9572.25     54.22 o
  -1  -7  -8      109.18      286.76     49.49 o
  -1  -7  -8      119.97       90.07     25.00 o
   1   7   8      119.97      292.06     34.89 o
   1   7   9      810.82      663.52     29.83 o
   1   7   9      810.82      742.02     38.74 o
  -1  -7  -9      810.82      626.33     58.16 o
  -1  -7  -9      737.89      565.77     40.46 o
  -1  -7  -9      737.89      548.94     52.83 o
   1   7  10     1169.36      946.30     55.95 o
   1   7  10     1169.36     1104.60     59.39 o
  -1  -7 -10     1169.36     1203.34     65.95 o
   1   7  11      839.70     1016.94     46.17 o
   1   7  11      839.70      850.33     41.75 o
  -1  -7 -11      839.70      915.80     68.44 o
  -1  -7 -11      764.17      829.64     49.52 o
   1   7  11      839.70      737.73     38.68 o
  -1  -7 -11      764.17      805.76     69.74 o
   1   7  12     2374.80     2351.43     65.42 o
   1   7  12     2374.80     2505.98     55.05 o
   1   7  12     2374.80     2056.95     51.39 o
  -1  -7 -12     2374.80     2314.58     58.55 o
  -1  -7 -13        2.21       77.14     55.74 o
  -1  -7 -13        2.42      115.40     57.32 o
   1   7  13        2.42       89.63     52.01 o
   1   7  13        2.21       83.07     60.35 o
  -1  -7 -14     1545.70     2202.58     72.04 o
   1   7  14     1545.70     2064.74     61.98 o
   1   7  15      157.33      352.49     59.30 o
  -1  -7 -15      143.18      321.37     55.03 o
  -1  -7 -15      143.18      420.45     66.29 o
  -1  -7 -15      157.33      259.78     45.55 o
   1   7  15      157.33       67.50     42.06 o
   1   8  -9      274.38      337.00     70.30 o
  -1  -8   9      274.38      251.43     64.76 o
   1   8  -9      249.70      387.47     61.05 o
   1   8  -9      249.70      338.34     70.64 o
  -1  -8   7     1012.59      879.17     54.02 o
   1   8  -7     1012.59      950.04     56.96 o
   1   8  -7     1012.59      674.95     58.43 o
  -1  -8   7     1012.59     1075.65     59.95 o
   1   8  -7      921.51      898.60     61.23 o
  -1  -8   6      265.69      474.69     56.43 o
   1   8  -6      265.69      168.28     48.01 o
   1   8  -6      265.69      433.61     58.75 o
  -1  -8   6      265.69      672.34     59.66 o
   1   8  -5      486.68      392.96     60.18 o
  -1  -8   5      486.68      502.60     55.37 o
   1   8  -5      442.91      658.15     66.82 o
   1   8  -5      442.91      631.94     58.66 o
  -1  -8   5      486.68      589.34     56.92 o
   1   8  -4     2164.05     2310.04     65.21 o
   1   8  -4     2164.05     2180.06     63.55 o
  -1  -8   4     2377.93     2268.47     50.52 o
   1   8  -4     2164.05     2337.13     51.80 o
  -1  -8   4     2377.93     2213.38     59.93 o
   1   8  -4     2377.93     1977.73     54.91 o
   1   8  -3     1799.92     1895.80     65.64 o
  -1  -8   3     1799.92     1904.66     54.46 o
   1   8  -2     2283.46     2473.83     55.64 o
   1   8  -2     2509.14     2494.09     59.05 o
  -1  -8   2     2509.14     2471.95     52.18 o
  -1  -8   2     2509.14     2544.18     46.33 o
   1   8  -2     2283.46     2500.74     59.92 o
   1   8  -1      230.36      123.70     60.73 o
  -1  -8   1      230.36      -27.74     58.00 o
   1   8  -1      230.36      120.51     52.38 o
   1   8   0     1691.39     1623.27     55.37 o
  -1  -8   0     1691.39     1622.60     52.66 o
   1   8   0     1539.26     1619.65     55.57 o
   1   8   0     1539.26     1448.56     56.96 o
   1   8   0     1691.39     1580.31     55.06 o
  -1  -8   0     1539.26     1576.83     51.84 o
   1   8   1      388.66      560.95     50.15 o
   1   8   1      388.66      485.40     48.70 o
   1   8   2     3619.94     3547.30     56.87 o
   1   8   2     3977.72     3959.61     55.26 o
   1   8   2     3619.94     3720.51     61.07 o
  -1  -8  -2     3619.94     3282.55     51.40 o
   1   8   2     3977.72     4116.10     54.96 o
  -1  -8  -2     3619.94     3611.46     42.85 o
   1   8   2     3977.72     4211.19     56.66 o
   1   8   3     2221.97     1956.25     51.69 o
   1   8   3     2221.97     2271.43     58.98 o
   1   8   3     2221.97     2097.82     57.97 o
   1   8   4     3404.01     3750.08     53.35 o
  -1  -8  -4     3097.84     3092.28     51.75 o
   1   8   4     3404.01     3625.07     49.62 o
   1   8   4     3097.84     3310.71     55.83 o
   1   8   4     3097.84     3252.08     48.64 o
   1   8   4     3404.01     3505.42     52.86 o
  -1  -8  -6      904.72      596.92     46.58 o
   1   8   6      994.14      682.02     44.31 o
  -1  -8  -6      994.14      913.56     49.07 o
  -1  -8  -6      904.72      523.31     45.57 o
   1   8   6      994.14      882.27     48.00 o
   1   8   6      994.14      780.97     42.84 o
   1   8   6      904.72      697.99     55.98 o
   1   8   6      904.72      761.79     46.53 o
  -1  -8  -7      935.91      938.52     49.96 o
  -1  -8  -7     1028.41     1045.99     50.99 o
   1   8   7     1028.41      804.47     35.55 o
   1   8   7      935.91     1022.52     51.77 o
   1   8   7     1028.41      968.22     36.45 o
  -1  -8  -7     1028.41     1118.06     30.04 o
  -1  -8  -7      935.91      652.89     41.28 o
   1   8   7      935.91      550.12     52.09 o
   1   8   7     1028.41      744.82     41.27 o
  -1  -8  -8        2.41      109.23     26.12 o
  -1  -8  -8        2.19      492.06     56.28 o
   1   8   9      731.49      784.08     37.57 o
   1   8   9      731.49      824.99     45.71 o
   1   8   9      731.49      873.63     42.37 o
   1   8   9      731.49      828.79     34.07 o
   1   8   9      665.70      454.39     51.54 o
  -1  -8  -9      665.70      861.58     62.54 o
   1   8   9      665.70      855.02     31.44 o
  -1  -8  -9      665.70      364.70     33.15 o
   1   8  10       86.22      387.37     56.05 o
   1   8  10       86.22      194.90     59.06 o
  -1  -8 -10       86.22      644.95     73.79 o
   1   8  10       86.22     -130.20     72.99 o
  -1  -8 -11     2284.11     1900.54     61.55 o
   1   8  11     2284.11     1981.52     46.71 o
   1   8  11     2284.11     2080.77     45.63 o
  -1  -8 -11     2078.66     1978.48     75.76 o
   1   8  11     2284.11     1892.76     42.91 o
  -1  -8 -11     2078.66     1956.99     53.18 o
   1   8  12      470.11      666.04     68.81 o
   1   8  12      470.11      709.33     52.36 o
   1   8  12      470.11      564.19     56.87 o
   1   8  12      470.11      549.44     66.07 o
  -1  -8 -12      470.11      832.86     63.59 o
   1   8  13      280.09      267.77     38.36 o
   1   8  13      280.09      169.21     43.92 o
  -1  -8 -13      254.90       82.04     53.73 o
   1   8  13      254.90       88.15     52.26 o
  -1  -8 -13      280.09      202.76     68.98 o
   1   8  14      731.42      778.44     64.86 o
   1   8  14      731.42      728.54     54.18 o
   1   8  15      589.22      586.73     43.84 o
   1   8  15      589.22      474.18     50.12 o
  -1  -8 -15      536.23      533.50     70.43 o
  -1  -8 -15      536.23      638.08     45.16 o
  -1  -9   7     2030.41     1478.89     65.44 o
   1   9  -7     2030.41     1570.57     66.78 o
   1   9  -7     1847.79     1594.41     76.92 o
   1   9  -7     1847.79     1631.02     71.89 o
   1   9  -7     2030.41     1571.97     68.45 o
  -1  -9   6        6.18       28.53     53.63 o
   1   9  -6        5.63      -54.97     63.35 o
   1   9  -6        6.18      -25.85     48.40 o
   1   9  -5      283.81      419.79     69.73 o
   1   9  -5      283.81      408.79     64.92 o
   1   9  -5      311.87      114.26     55.07 o
  -1  -9   5      311.87      316.27     56.93 o
  -1  -9   5      311.87      625.10     54.23 o
  -1  -9   4      163.20      395.55     47.47 o
   1   9  -4      163.20       99.18     53.36 o
   1   9  -4      163.20      262.65     55.79 o
   1   9  -4      148.52       32.77     56.54 o
   1   9  -4      148.52      166.49     61.88 o
  -1  -9   4      163.20       91.43     54.72 o
   1   9  -3     2610.41     3182.59     78.03 o
   1   9  -2      849.42      963.42     61.94 o
  -1  -9   2      849.42      896.54     59.87 o
   1   9  -2      849.42      962.55     64.44 o
  -1  -9   2      849.42      835.23     48.45 o
  -1  -9   2      773.02      633.42     52.70 o
   1   9  -2      773.02      949.70     59.89 o
   1   9  -2      773.02      877.17     63.95 o
   1   9  -1     4605.12     4673.75     64.76 o
  -1  -9   1     4605.12     4644.84     64.23 o
   1   9   0     1612.60     1572.96     58.83 o
  -1  -9   0     1612.60     1735.74     60.63 o
   1   9   0     1612.60     1624.58     68.64 o
   1   9   0     1771.98     1870.12     61.31 o
   1   9   0     1771.98     1591.55     58.69 o
  -1  -9   0     1771.98     1705.16     53.14 o
   1   9   1     1795.95     2061.93     55.85 o
  -1  -9  -1     1795.95     2049.89     35.81 o
   1   9   1     1795.95     1897.52     55.78 o
   1   9   2     2544.07     2593.45     56.84 o
  -1  -9  -2     2544.07     2616.65     32.91 o
  -1  -9  -2     2315.24     2490.20     57.12 o
   1   9   2     2315.24     2512.29     67.18 o
   1   9   2     2315.24     2475.41     58.51 o
   1   9   2     2544.07     2756.82     60.60 o
   1   9   3     3451.92     4077.47     65.18 o
   1   9   3     3451.92     4144.92     66.01 o
   1   9   4     3993.42     3469.71     57.39 o
   1   9   4     4388.11     3768.15     61.99 o
   1   9   4     3993.42     3144.05     53.70 o
  -1  -9  -4     3993.42     3663.37     53.18 o
  -1  -9  -4     3993.42     3132.03     46.60 o
   1   9   4     4388.11     3734.51     55.60 o
   1   9   4     4388.11     3902.97     52.85 o
   1   9   6     1981.16     2145.23     50.57 o
   1   9   6     1802.96     1839.11     56.34 o
  -1  -9  -6     1802.96     1594.28     53.92 o
  -1  -9  -6     1802.96     1959.15     50.17 o
   1   9   6     1981.16     1655.78     49.43 o
   1   9   6     1802.96     1673.16     56.95 o
   1   9   6     1981.16     1902.71     49.33 o
  -1  -9  -7      313.88      418.35     47.12 o
   1   9   7      313.88      386.39     34.50 o
   1   9   7      344.90      268.75     47.58 o
  -1  -9  -7      344.90      358.29     65.98 o
   1   9   7      344.90      477.11     53.52 o
   1   9   7      313.88      368.61     52.10 o
   1   9   7      313.88      489.56     47.17 o
   1   9   7      344.90      157.81     44.88 o
   1   9   9      395.26      503.36     23.54 o
  -1  -9  -9      395.26      457.03     52.58 o
   1   9   9      434.33      764.58     43.67 o
   1   9   9      395.26      444.74     54.85 o
  -1  -9  -9      434.33      372.87     71.84 o
   1   9   9      434.33      361.00     41.69 o
   1   9   9      434.33      563.71     50.48 o
  -1  -9  -9      395.26      548.79     48.65 o
   1   9  10     1951.34     1971.67     40.26 o
  -1  -9 -10     1951.34     1994.04     72.27 o
   1   9  10     1951.34     1952.74     68.75 o
  -1  -9 -11     1028.83     1317.81     61.28 o
   1   9  11     1130.52      986.75     43.87 o
  -1  -9 -11     1028.83     1144.67     70.24 o
   1   9  11     1028.83     1217.45     72.72 o
   1   9  11     1130.52     1022.92     36.29 o
  -1  -9 -11     1130.52     1098.75     72.99 o
   1   9  11     1130.52     1167.65     47.94 o
   1   9  11     1130.52      987.59     52.75 o
   1   9  12       17.08      226.60     47.86 o
   1   9  12       17.08      315.16     66.76 o
  -1  -9 -13      535.60      609.25     61.36 o
   1   9  13      588.53      378.11     41.71 o
   1   9  13      535.60      522.85     56.66 o
   1   9  13      588.53      529.91     38.03 o
  -1  -9 -13      535.60      502.48     66.20 o
   1   9  14       24.76       32.41     66.99 o
   1   9  14       24.76      129.50     81.93 o
   1   9  14       24.76       14.78     60.36 o
   1   9  14       24.76      240.52     48.47 o
   1  10  -7      734.67      836.26     72.43 o
  -1 -10   7      807.28      781.37     74.55 o
   1  10  -7      807.28      342.90     47.98 o
   1  10  -7      807.28      698.60     61.40 o
   1  10  -7      734.67      378.43     55.55 o
   1  10  -7      734.67     1436.01     74.38 o
  -1 -10   7      807.28      330.06     49.34 o
   1  10  -6      532.08     1108.50     74.47 o
  -1 -10   6      584.66     1079.53     62.30 o
   1  10  -6      584.66     1156.68     57.41 o
   1  10  -6      584.66      668.55     69.85 o
  -1 -10   6      584.66      744.96     70.48 o
  -1 -10   5     1026.88     1074.79     59.22 o
   1  10  -5     1026.88      805.83     49.19 o
   1  10  -5      934.52      814.37     70.24 o
   1  10  -5     1026.88      738.33     61.34 o
  -1 -10   5     1026.88     1102.87     60.57 o
   1  10  -4      340.62      339.80     62.55 o
  -1 -10   4      340.62      674.94     56.53 o
   1  10  -4      309.99      387.08     61.53 o
   1  10  -4      340.62      617.40     66.01 o
  -1 -10   4      340.62      336.98     59.73 o
   1  10  -4      309.99      447.96     70.16 o
  -1 -10   3     2084.55     2210.23     58.73 o
   1  10  -2        0.05      138.57     63.64 o
   1  10  -2        0.04      138.46     67.11 o
  -1 -10   2        0.05       39.70     60.21 o
   1  10  -2        0.05      110.92     67.91 o
  -1 -10   2        0.05        6.40     55.76 o
   1  10  -2        0.04      -80.95     58.10 o
  -1 -10   1      954.31      806.75     62.44 o
   1  10  -1      954.31      882.89     65.11 o
   1  10  -1      954.31      664.09     67.95 o
  -1 -10   1      954.31      660.34     49.38 o
  -1 -10   0       59.58       99.73     57.17 o
  -1 -10   0       59.58      159.85     32.68 o
   1  10   0       59.58      285.24     67.57 o
  -1 -10   0       65.47      127.64     36.78 o
  -1 -10   0       65.47      242.99     62.07 o
   1  10   0       59.58      -81.15     58.62 o
   1  10   0       65.47      295.85     63.04 o
   1  10   0       65.47      230.45     68.75 o
   1  10   1     4859.34     5352.92     68.41 o
  -1 -10  -1     4859.34     5663.84     69.58 o
   1  10   1     4859.34     5681.86     67.64 o
  -1 -10  -1     4859.34     5455.81     40.76 o
  -1 -10  -2      918.08      959.28     61.94 o
   1  10   2      918.08     1046.15     59.83 o
   1  10   2     1008.81      997.58     64.33 o
   1  10   2      918.08     1069.93     69.79 o
  -1 -10  -2     1008.81      961.37     35.85 o
   1  10   3       98.76       53.68     64.09 o
   1  10   3       98.76        0.32     65.06 o
   1  10   4      804.34      714.77     62.32 o
  -1 -10  -4      804.34      778.14     52.20 o
  -1 -10  -4      804.34      664.19     46.47 o
   1  10   4      883.83     1085.54     53.05 o
   1  10   4      883.83      754.24     57.68 o
   1  10   4      883.83      862.65     60.79 o
  -1 -10  -6     1063.65      819.95     56.05 o
   1  10   6     1168.77     1234.22     50.52 o
   1  10   6     1168.77     1106.14     54.90 o
   1  10   6     1063.65     1101.05     44.42 o
  -1 -10  -6     1063.65     1300.20     57.39 o
   1  10   6     1063.65      912.00     57.33 o
   1  10   6     1168.77     1088.11     59.25 o
   1  10   6     1063.65     1090.86     61.19 o
   1  10   7       97.04      -50.47     57.91 o
  -1 -10  -7       97.04      -63.43     51.22 o
   1  10   7       97.04      -10.36     55.45 o
   1  10   7      106.63      165.69     43.61 o
   1  10   7      106.63       52.71     48.96 o
   1  10   8     2494.99     2241.10     44.92 o
   1  10   9       20.09      192.99     64.33 o
   1  10   9       22.08       97.51     56.48 o
  -1 -10  -9       20.09      332.16     60.03 o
   1  10   9       22.08      126.20     43.88 o
  -1 -10  -9       20.09       16.00     51.91 o
   1  10   9       22.08      108.91     41.62 o
   1  10  10     2933.75     3109.03     71.56 o
   1  10  10     2933.75     3212.41     65.87 o
  -1 -10 -11      318.52      471.20     51.23 o
  -1 -10 -11      318.52      480.59     68.77 o
   1  10  11      350.00      575.30     44.99 o
   1  10  12      875.57     1107.67     57.27 o
   1  10  13      170.82       74.32     48.01 o
   1  10  13      155.46       95.20     71.02 o
  -1 -10 -13      155.46      239.22     77.07 o
   1  10  13      170.82      334.62     42.63 o
  -1 -10 -13      155.46      201.21     57.03 o
   1  10  14      923.49      972.40     79.72 o
   1  10  14      923.49     1223.87     66.78 o
   1  10  14      923.49     1038.53     71.88 o
   1  11  -5      160.72      100.28     64.54 o
  -1 -11   5      176.61       32.21     63.31 o
   1  11  -5      176.61       85.74     50.41 o
   1  11  -4      188.79      226.62     61.62 o
   1  11  -4      207.45      340.95     53.86 o
  -1 -11   4      188.79      219.38     56.41 o
  -1 -11   4      207.45      303.66     50.92 o
  -1 -11   4      207.45      382.76     60.04 o
  -1 -11   2      114.71      329.67     61.52 o
   1  11  -2      114.71      671.92     58.90 o
   1  11  -2      126.05        8.39     65.59 o
  -1 -11   2      126.05       79.69     45.54 o
   1  11  -2      114.71      486.31     74.85 o
   1  11  -2      126.05       68.32     66.27 o
   1  11  -1      842.85      853.54     67.26 o
  -1 -11   1      842.85      987.18     65.50 o
  -1 -11   1      842.85      985.88     45.98 o
   1  11  -1      842.85      898.70     70.83 o
   1  11   0      344.40      328.01     60.30 o
  -1 -11   0      344.40      592.29     55.78 o
  -1 -11   0      344.40      277.10     43.02 o
   1  11   0      344.40       81.83     62.45 o
   1  11   0      313.42      549.44     63.68 o
   1  11   0      313.42      475.67     76.13 o
   1  11   1     4086.31     4218.04     72.77 o
  -1 -11  -1     4086.31     4151.10     75.82 o
   1  11   1     4086.31     4285.58     75.62 o
   1  11   2       11.76      -70.68     66.37 o
   1  11   2       10.70      244.55     61.31 o
  -1 -11  -2       10.70      196.39     46.22 o
   1  11   2       10.70      221.62     76.23 o
   1  11   2       11.76      -49.49     68.44 o
   1  11   3      440.86      679.64     68.07 o
   1  11   3      440.86      638.28     62.99 o
  -1 -11  -4       10.31      329.92     59.35 o
   1  11   4       11.33        8.17     60.40 o
   1  11   4       10.31      214.83     61.84 o
  -1 -11  -4       10.31      -65.84     45.73 o
   1  11   4       11.33      455.91     59.74 o
   1  11   4       11.33     -134.91     69.87 o
   1  11   4       10.31      -10.47     58.10 o
   1  11   6      162.71      -45.96     46.69 o
  -1 -11  -6      162.71       92.29     47.27 o
  -1 -11  -6      162.71       39.28     55.51 o
   1  11   6      162.71      -62.16     67.05 o
   1  11   6      178.79       93.16     58.28 o
   1  11   6      178.79       65.10     48.61 o
   1  11   6      178.79      233.44     58.45 o
   1  11   6      162.71      -92.78     63.51 o
   1  11   7     1050.55     1391.95     52.32 o
   1  11   7      956.05     1195.09     62.95 o
   1  11   7     1050.55     1582.98     60.71 o
   1  11   7      956.05     1079.89     60.41 o
  -1 -11  -7      956.05     1065.39     56.49 o
  -1 -11  -7      956.05     1136.18     51.56 o
   1  11   7      956.05     1071.36     54.66 o
   1  11   7     1050.55     1501.30     58.52 o
   1  11   8      727.84      503.89     42.71 o
   1  11   9        6.95      173.38     49.81 o
  -1 -11  -9        6.33      127.56     44.28 o
   1  11   9        6.95      136.31     48.47 o
   1  11   9        6.95       58.92     56.28 o
   1  11   9        6.33      139.21     50.80 o
  -1 -11  -9        6.33      140.07     57.77 o
   1  11  10     2464.51     2826.50     64.80 o
   1  11  10     2464.51     2646.68     76.63 o
   1  11  10     2464.51     2468.58     71.39 o
  -1 -11 -11      209.58       28.55     76.35 o
   1  11  11      209.58       37.65     58.13 o
   1  11  11      230.29      299.58     43.02 o
   1  11  12     2236.57     2161.98     68.80 o
  -1 -11 -13      107.17      627.73     82.87 o
  -1 -11 -13      107.17      530.27     59.90 o
   1  11  13      107.17      257.49     68.79 o
   1  11  13      117.77       51.46     46.42 o
   1  11  13      117.77      180.72     55.77 o
   1  11  13      117.77      102.25     48.38 o
   1  12  -4      362.37      620.13     57.80 o
  -1 -12   4      362.37      575.99     64.40 o
   1  12  -4      398.18      449.64     62.61 o
   1  12  -4      398.18      531.28     51.39 o
  -1 -12   4      398.18      463.05     55.48 o
   1  12  -2      213.37      154.27     66.89 o
  -1 -12   2      213.37      279.19     64.84 o
   1  12  -2      194.18      169.61     71.26 o
   1  12  -2      194.18      164.95     76.35 o
  -1 -12   2      194.18      315.01     80.55 o
   1  12  -2      213.37       38.64     64.99 o
  -1 -12   1       12.56       -1.76     65.02 o
   1  12  -1       12.56      151.22     70.42 o
   1  12  -1       12.56      231.37     68.26 o
   1  12   0     1236.09     1342.24     63.85 o
  -1 -12   0     1236.09     1407.77     67.81 o
   1  12   0     1124.91     1222.10     71.36 o
   1  12   0     1124.91      840.56     68.39 o
  -1 -12   0     1124.91     1051.81     72.58 o
   1  12   1     1157.72     1210.39     62.90 o
   1  12   1     1157.72     1218.39     67.52 o
  -1 -12  -2      574.39      735.76     64.03 o
   1  12   2      522.73      504.37     68.18 o
  -1 -12  -2      522.73      634.70     70.88 o
   1  12   2      574.39      604.98     64.48 o
   1  12   2      522.73      656.75     57.13 o
   1  12   2      574.39      556.33     56.96 o
   1  12   3     1124.02     1535.12     68.27 o
   1  12   3     1124.02     1097.82     66.39 o
   1  12   4        1.01      -50.53     56.87 o
   1  12   4        1.11       72.70     56.63 o
  -1 -12  -4        1.01      167.04     60.74 o
  -1 -12  -4        1.01      392.00     56.80 o
   1  12   4        1.01      330.89     62.60 o
   1  12   4        1.11      104.07     69.66 o
   1  12   6       48.32      424.39     64.50 o
   1  12   6       43.97      -64.82     52.86 o
   1  12   6       48.32       36.16     58.23 o
   1  12   6       43.97       34.32     57.99 o
  -1 -12  -6       43.97       34.42     55.44 o
   1  12   6       48.32     -107.69     53.84 o
  -1 -12  -6       43.97      163.70     54.38 o
   1  12   6       43.97      101.34     46.36 o
  -1 -12  -7      929.12      946.50     57.26 o
   1  12   7     1020.95     1396.24     68.24 o
   1  12   7     1020.95     1204.39     62.18 o
  -1 -12  -7      929.12     1294.06     59.28 o
   1  12   7     1020.95      921.81     59.20 o
   1  12   7      929.12     1081.24     66.05 o
   1  12   7      929.12      865.51     58.16 o
   1  12   7      929.12      790.16     43.79 o
   1  12   8       52.22      175.74     52.88 o
   1  12   8       57.39      130.69     53.80 o
  -1 -12  -8       52.22       42.65     62.86 o
   1  12   9      572.09      540.19     61.86 o
   1  12   9      628.63      701.00     60.84 o
  -1 -12  -9      572.09      631.36     72.03 o
   1  12   9      628.63      760.60     58.49 o
  -1 -12  -9      572.09      616.00     52.80 o
   1  12  10     1367.54     1338.31     70.60 o
   1  12  11      100.61      276.08     58.64 o
   1  12  11       91.56      238.69     61.58 o
  -1 -12 -11       91.56      201.74     44.49 o
   1  12  12      619.00      399.68     61.20 o
   1  12  12      619.00     1274.42     81.21 o
   1  12  12      619.00      734.93     58.27 o
  -1 -13   1      372.04      243.16     76.87 o
   1  13  -1      372.04      262.24     53.63 o
   1  13  -1      372.04      387.79     74.10 o
  -1 -13   0     1228.20     1143.21     68.62 o
   1  13   0     1228.20     1077.84     73.04 o
   1  13   0     1117.73     1085.11     79.49 o
   1  13   0     1117.73      873.69     64.29 o
  -1 -13   0     1117.73     1057.60     72.56 o
   1  13   0     1228.20      981.57     65.91 o
   1  13   1      382.54      318.43     65.70 o
   1  13   1      382.54      245.01     74.24 o
  -1 -13  -2      448.38      340.65     66.91 o
  -1 -13  -2      408.05      299.57     70.16 o
   1  13   2      408.05      457.25     78.90 o
   1  13   2      448.38      570.35     70.01 o
   1  13   2      448.38       68.81     67.65 o
   1  13   2      408.05      726.53     68.55 o
   1  13   3      188.45      355.56     79.44 o
   1  13   3      188.45      210.33     77.31 o
  -1 -13  -3      188.45      290.70     79.98 o
   1  13   4      588.11      686.99     70.49 o
  -1 -13  -4      535.21      305.35     54.85 o
   1  13   4      535.21      393.55     63.93 o
   1  13   4      535.21      289.66     66.45 o
   1  13   4      588.11      561.17     64.13 o
   1  13   6      128.97       28.70     60.83 o
   1  13   6      128.97       20.40     48.02 o
   1  13   6      141.71      360.99     62.47 o
   1  13   6      128.97      151.13     61.90 o
   1  13   6      141.71      388.86     67.17 o
  -1 -13  -6      128.97       42.29     59.12 o
   1  13   7      316.33      452.78     64.92 o
  -1 -13  -7      316.33      262.31     65.00 o
   1  13   7      347.60      566.50     58.73 o
   1  13   7      316.33      223.26     63.86 o
   1  13   7      347.60      226.42     54.87 o
   1  13   7      316.33      375.60     45.02 o
  -1 -13  -7      316.33      585.82     69.49 o
   1  13   7      347.60      390.10     56.27 o
   1  13   8        5.07      231.16     57.18 o
  -1 -13  -8        4.61      -75.65     67.97 o
   1  13   9     1005.53      895.91     60.77 o
   1  13   9      915.09      934.39     62.00 o
  -1 -13  -9      915.09     1350.83     72.98 o
  -1 -13  -9      915.09     1115.78     58.43 o
   1  13   9      915.09     1084.29     67.75 o
   1  13  10       12.80      234.03     81.87 o
  -1 -14  -2      594.88      431.69     80.42 o
   1  14   2      594.88      314.85     77.95 o
   1  14   2      541.38      579.43     55.47 o
   1  14   2      541.38      547.26     67.00 o
   1  14   2      594.88      553.90     61.94 o
  -1 -14  -2      541.38      369.98     70.47 o
  -1 -14  -3      370.35      943.65     87.16 o
   1  14   3      370.35      389.33     85.95 o
   1  14   4      870.10      741.64     74.58 o
   1  14   4      956.10      910.78     73.28 o
  -1 -14  -4      956.10      963.71     75.05 o
  -1 -14  -4      870.10      711.41     76.61 o
   1  14   4      870.10      673.52     65.14 o
   1  14   6      899.82      639.20     73.02 o
   1  14   6      899.82      691.97     66.79 o
  -1 -14  -6      818.89      168.03     56.05 o
   1  14   6      818.89      538.88     63.62 o
   1  14   6      818.89      748.04     66.32 o
   1  14   6      818.89      917.70     54.78 o
   1  14   6      899.82      768.04     66.59 o
  -1 -14  -6      818.89      449.22     64.76 o
  -1 -14  -7       79.13       74.14     56.13 o
   1  14   7       86.95     -106.91     62.67 o
   1  14   7       86.95      349.75     68.64 o
  -1 -14  -7       79.13      146.47     60.03 o
   1  14   7       79.13      -33.67     60.14 o
   1  14   7       79.13       42.35     64.88 o
   1  14   7       86.95       67.77     72.16 o
  -1 -14  -8      310.22      182.65     64.38 o
   2 -13  -6      215.45      227.17     66.74 o
  -2  13   6      236.74      303.44     49.44 o
  -2  13   6      215.45      188.76     66.59 o
   2 -13  -6      215.45       50.31     49.46 o
  -2  13   6      236.74      381.18     72.37 o
  -2  13   6      215.45       87.63     58.23 o
   2 -13  -5      481.67      603.44     67.48 o
  -2  13   5      529.27      663.39     76.10 o
   2 -13  -5      529.27      290.70     61.72 o
  -2  13   5      481.67      362.27     58.64 o
  -2  13   5      481.67      478.00     56.91 o
   2 -13  -5      481.67      308.80     49.40 o
   2 -13  -4       35.51       40.38     68.53 o
  -2  13   4       32.32       11.54     52.86 o
  -2  13   4       32.32       52.85     49.63 o
   2 -13  -4       32.32       12.30     43.60 o
   2 -13  -4       32.32      -61.22     60.41 o
  -2  13   4       35.51       15.09     69.76 o
  -2  13   3      283.27      477.28     70.07 o
   2 -13  -3      311.27      199.10     64.21 o
  -2  13   3      283.27      323.30     59.73 o
   2 -13  -3      283.27      125.41     59.09 o
  -2  13   3      311.27      314.02     55.05 o
   2 -13  -1      588.18      116.58     55.90 o
   2 -13  -1      646.31      590.89     68.46 o
  -2  13   1      588.18      836.59     67.53 o
  -2  13   1      588.18      512.09     60.32 o
  -2  13   1      646.31      588.59     52.31 o
  -2  12   9       14.94      -17.86     68.24 o
  -2  12   9       14.94     -131.30     65.65 o
  -2  12   9       14.94      131.66     59.74 o
  -2  12   8      341.84      571.05     59.23 o
   2 -12  -8      311.09      292.86     69.22 o
   2 -12  -8      311.09      443.26     71.13 o
  -2  12   8      341.84      551.68     60.00 o
  -2  12   8      311.09       97.46     80.33 o
  -2  12   6     1698.13     1691.66     65.60 o
   2 -12  -6     1698.13     1283.36     69.01 o
   2 -12  -6     1698.13     2050.50     80.12 o
  -2  12   6     1865.96     1813.80     71.33 o
  -2  12   6     1865.96     1665.30     62.49 o
  -2  12   6     1698.13     1915.62     71.69 o
  -2  12   5      277.97      227.14     62.63 o
  -2  12   5      305.45      120.01     49.45 o
   2 -12  -5      277.97      288.77     66.63 o
   2 -12  -5      277.97      514.79     60.80 o
  -2  12   5      305.45      432.52     66.39 o
  -2  12   5      277.97       84.70     58.54 o
   2 -12  -4      498.79      661.70     58.51 o
   2 -12  -4      548.08      424.46     59.74 o
   2 -12  -4      498.79      593.28     60.79 o
  -2  12   4      548.08      653.66     61.46 o
  -2  12   4      498.79      456.07     61.03 o
   2 -12  -3      474.47      824.31     68.98 o
   2 -12  -3      431.79      324.65     48.40 o
  -2  12   3      474.47      369.85     61.73 o
  -2  12   3      431.79      442.31     66.66 o
  -2  12   3      431.79      306.38     76.51 o
   2 -12  -3      431.79      342.51     67.24 o
   2 -12  -1      242.56      304.18     63.51 o
  -2  12   1      220.74      318.16     70.84 o
   2 -12  -1      220.74      220.60     64.87 o
  -2  12   1      242.56      375.47     64.51 o
  -2  12   1      242.56      520.36     64.37 o
  -2  12   1      220.74      484.87     68.78 o
   2 -12   0       75.35      292.90     66.24 o
  -2  12   0       75.35      260.26     57.04 o
  -2  12   0       75.35      157.01     75.84 o
  -2  12  -1      588.40      313.26     68.99 o
  -2  12  -1      588.40      528.00     65.16 o
   2 -12   1      588.40      971.89     76.31 o
   2 -12   1      535.48      389.55     88.59 o
  -2  12  -1      535.48      570.10     75.09 o
  -2  12  -1      535.48      451.66     71.57 o
  -2  12  -2        4.97       54.08     74.06 o
  -2  12  -2        4.97      317.16     64.73 o
   2 -12   2        4.97     -106.77     69.69 o
  -2  11  11      910.93      693.26     51.09 o
  -2  11  11      910.93      720.45     55.14 o
  -2  11  11      910.93      691.26     62.06 o
  -2  11  10      235.80      322.41     45.06 o
   2 -11 -10      214.59       59.00     75.73 o
   2 -11 -10      214.59      174.08     61.04 o
  -2  11  10      235.80      389.31     55.53 o
  -2  11  10      235.80      489.67     53.17 o
  -2  11   9      260.82      314.01     71.37 o
  -2  11   9      260.82      366.00     54.05 o
  -2  11   9      260.82      434.64     62.97 o
  -2  11   8      651.88      832.53     59.91 o
  -2  11   8      593.25      843.73     72.15 o
   2 -11  -8      593.25      817.01     72.91 o
  -2  11   8      651.88      842.85     56.98 o
  -2  11   8      651.88      805.70     52.13 o
  -2  11   6     2918.75     3082.20     63.59 o
  -2  11   6     2918.75     3452.40     58.80 o
  -2  11   6     2918.75     2666.25     57.61 o
   2 -11  -6     2656.22     2454.50     69.84 o
   2 -11  -6     2656.22     2664.14     65.47 o
  -2  11   6     2656.22     2573.57     63.85 o
  -2  11   6     2656.22     2944.30     74.25 o
  -2  11   5       17.12      125.46     51.60 o
   2 -11  -5       15.58      218.85     57.10 o
  -2  11   5       15.58       61.29     53.63 o
  -2  11   5       15.58       22.56     59.40 o
   2 -11  -5       15.58      125.46     51.14 o
  -2  11   4      576.50       67.94     52.36 o
   2 -11  -4      576.50      878.15     50.79 o
  -2  11   4      576.50      688.96     59.38 o
  -2  11   4      633.48      684.79     61.01 o
   2 -11  -4      576.50      474.53     53.72 o
  -2  11   3      158.58       71.93     61.75 o
  -2  11   3      144.31      454.91     71.20 o
   2 -11  -3      158.58      212.92     53.85 o
   2 -11  -3      144.31      146.65     52.18 o
   2 -11  -3      144.31      435.48     69.08 o
  -2  11   3      144.31       74.69     61.51 o
   2 -11  -1      390.74      325.19     60.74 o
  -2  11   1      390.74      370.18     72.35 o
   2 -11  -1      355.60      439.42     64.38 o
  -2  11   1      355.60      291.03     64.58 o
   2 -11  -1      355.60      365.99     48.98 o
  -2  11   1      355.60      105.65     59.81 o
  -2  11   0     1171.84     1052.84     74.88 o
  -2  11   0     1171.84     1151.48     69.72 o
   2 -11   0     1171.84     1228.76     72.83 o
  -2  11  -1      662.27      857.73     63.69 o
   2 -11   1      602.70      422.03     67.60 o
   2 -11   1      662.27      810.19     59.64 o
  -2  11  -1      662.27      835.39     60.53 o
  -2  11  -1      602.70      536.47     64.90 o
  -2  11  -1      602.70      637.55     72.31 o
   2 -11   2      909.59      613.99     58.33 o
  -2  11  -2      909.59      618.81     68.06 o
  -2  11  -3     1051.44      730.79     76.53 o
   2 -11   3     1051.44     1140.97     72.39 o
  -2  11  -3     1051.44     1011.78     72.71 o
  -2  11  -3     1155.36     1466.52     71.53 o
  -2  11  -3     1155.36      956.63     71.48 o
   2 -11   3     1155.36     1151.96     71.72 o
  -2  11  -4      208.88      454.68     76.09 o
  -2  11  -4      208.88      206.29     71.82 o
   2 -11   4      208.88      266.44     75.57 o
  -2  10  12      120.97       -5.70     42.07 o
   2 -10 -12      110.09      153.67     67.25 o
  -2  10  12      120.97      166.39     46.05 o
  -2  10  12      110.09      215.23     56.25 o
  -2  10  12      120.97      307.85     51.92 o
  -2  10  11     1817.01     1463.08     49.12 o
  -2  10  11     1817.01     1570.73     55.36 o
   2 -10 -10      101.46     -155.20     77.60 o
  -2  10  10      111.49      144.18     53.53 o
  -2  10  10      111.49      213.77     55.68 o
  -2  10  10      101.46      249.36     65.27 o
  -2  10  10      111.49      195.33     43.61 o
   2 -10 -10      101.46      132.62     62.23 o
  -2  10   9     2000.79     2252.99     78.54 o
  -2  10   9     2000.79     1756.56     57.01 o
  -2  10   9     2000.79     1555.30     55.02 o
   2 -10  -8       45.76      365.03     76.67 o
  -2  10   8       50.28      166.97     47.61 o
  -2  10   8       50.28      286.27     53.86 o
  -2  10   8       45.76       93.75     57.40 o
   2 -10  -8       45.76      -45.60     52.74 o
  -2  10   8       50.28      184.98     47.02 o
  -2  10   7     1691.91     2168.50     76.77 o
  -2  10   6      241.57      292.10     70.24 o
  -2  10   6      241.57       83.48     49.72 o
  -2  10   6      265.45      283.45     46.94 o
   2 -10  -6      241.57      188.89     58.12 o
   2 -10  -6      241.57      327.67     59.94 o
   2 -10  -5      611.63      421.39     58.25 o
  -2  10   5      611.63      553.09     60.46 o
   2 -10  -5      611.63      477.54     61.67 o
  -2  10   5      611.63      470.97     62.72 o
   2 -10  -4      563.65      444.25     57.15 o
   2 -10  -4      563.65      466.50     56.78 o
  -2  10   4      619.35      499.87     62.96 o
   2 -10  -3      160.91      363.58     56.28 o
  -2  10   3      146.44      -79.46     71.55 o
  -2  10   3      160.91       42.53     57.84 o
  -2  10   3      160.91      210.58     54.35 o
  -2  10   3      146.44      376.41     67.32 o
   2 -10  -3      146.44      215.96     67.53 o
   2 -10  -3      146.44      169.48     46.94 o
  -2  10   1      206.25      482.07     70.83 o
  -2  10   1      206.25      476.23     64.81 o
   2 -10  -1      226.63      243.32     57.47 o
  -2  10   1      226.63      265.17     62.36 o
  -2  10   1      226.63      305.81     66.83 o
   2 -10  -1      206.25      473.41     63.97 o
  -2  10   0      916.06     1064.59     65.14 o
  -2  10   0      916.06     1080.02     69.65 o
   2 -10   1      156.95      546.93     50.60 o
   2 -10   1      156.95       62.32     59.26 o
  -2  10  -1      172.46       66.62     66.92 o
  -2  10  -1      156.95      199.52     66.10 o
  -2  10  -1      156.95      253.57     58.72 o
   2 -10   1      172.46      107.47     59.88 o
  -2  10  -1      172.46       84.86     61.40 o
  -2  10  -2     2728.21     2868.88     66.27 o
   2 -10   2     2728.21     2987.90     63.66 o
  -2  10  -2     2728.21     2656.94     72.94 o
  -2  10  -3      446.95      388.90     56.02 o
  -2  10  -3      406.75      888.95     66.41 o
   2 -10   3      446.95      376.80     62.46 o
  -2  10  -3      406.75      812.27     67.17 o
  -2  10  -4     1812.00     1720.84     72.95 o
  -2  10  -4     1812.00     1922.25     75.55 o
   2 -10   4     1812.00     1869.26     72.10 o
   2 -10   5     1052.91     1154.97     72.31 o
  -2  10  -5      958.20     1240.23     71.98 o
  -2  10  -5      958.20     1320.40     75.52 o
  -2  10  -5      958.20     1151.04     66.15 o
  -2  10  -5     1052.91     1141.69     68.44 o
  -2   9  13      100.12       86.79     80.02 o
   2  -9 -12      499.85      593.06     74.26 o
  -2   9  12      499.85      664.62     63.42 o
  -2   9  12      549.25      628.40     50.81 o
  -2   9  12      549.25      626.06     48.89 o
  -2   9  11     1860.57     1695.17     69.44 o
  -2   9  11     1860.57     1328.43     45.05 o
  -2   9  11     1860.57     1606.53     49.09 o
  -2   9  10        2.20      189.87     56.76 o
  -2   9  10        2.42      151.13     56.41 o
  -2   9  10        2.42       95.62     47.58 o
   2  -9 -10        2.20       50.83     70.24 o
  -2   9  10        2.42      163.72     46.16 o
   2  -9 -10        2.20      -65.03     60.10 o
  -2   9   9     3104.58     3174.46     50.61 o
  -2   9   9     3104.58     3000.09     55.84 o
   2  -9  -8      691.39      598.68     71.03 o
  -2   9   8      691.39     1127.93     63.73 o
   2  -9  -8      691.39      835.58     57.61 o
  -2   9   8      759.72      616.63     40.89 o
  -2   9   8      759.72      734.06     40.06 o
  -2   9   8      759.72      728.10     46.53 o
  -2   9   7     1289.61     1294.56     74.58 o
  -2   9   6      403.28      248.53     59.62 o
   2  -9  -6      403.28      506.86     54.25 o
  -2   9   6      403.28      763.10     64.56 o
   2  -9  -6      403.28      616.70     61.76 o
  -2   9   6      443.14      167.55     52.16 o
   2  -9  -5      728.05      746.18     57.79 o
   2  -9  -5      728.05      765.58     60.64 o
  -2   9   5      728.05      444.32     58.32 o
  -2   9   5      728.05      521.78     60.07 o
   2  -9  -4      201.55      185.08     53.96 o
  -2   9   4      221.48      320.29     45.89 o
  -2   9   4      201.55      614.74     68.45 o
  -2   9   4      221.48      448.20     46.84 o
   2  -9  -3     1171.95      888.30     50.28 o
  -2   9   3     1287.78     1147.78     58.41 o
  -2   9   3     1171.95     1121.18     57.87 o
  -2   9   3     1171.95     1028.85     62.26 o
   2  -9  -3     1171.95      924.31     56.16 o
  -2   9   3     1287.78     1350.45     53.07 o
   2  -9  -1      229.65      187.48     71.53 o
  -2   9   1      252.35      287.95     61.89 o
   2  -9  -1      229.65      252.62     53.14 o
  -2   9   1      229.65      291.27     73.75 o
   2  -9  -1      252.35      283.94     51.22 o
  -2   9   1      252.35      188.57     61.03 o
  -2   9   1      229.65      125.01     59.68 o
  -2   9   0      801.30      764.46     67.61 o
   2  -9   0      801.30      479.92     56.66 o
  -2   9   0      801.30      545.05     63.11 o
   2  -9   1      360.05      593.77     61.59 o
   2  -9   1      395.64      421.26     63.32 o
  -2   9  -1      395.64      381.90     64.98 o
   2  -9   1      395.64      524.03     32.99 o
  -2   9  -1      360.05      676.78     67.39 o
  -2   9  -1      360.05      312.46     57.17 o
   2  -9   1      360.05      255.04     43.85 o
  -2   9  -1      395.64      635.83     64.61 o
  -2   9  -2     2799.40     2502.63     64.61 o
   2  -9   2     2799.40     2568.43     40.72 o
  -2   9  -2     2799.40     2899.77     65.38 o
   2  -9   2     2799.40     3017.42     64.54 o
   2  -9   3      132.91      262.46     40.67 o
  -2   9  -3      120.96      284.68     76.79 o
   2  -9   3      132.91      129.05     63.06 o
  -2   9  -3      132.91      188.26     64.66 o
  -2   9  -3      120.96      141.26     72.46 o
  -2   9  -3      132.91      149.80     64.47 o
   2  -9   4     1099.27     1137.36     56.33 o
  -2   9  -4     1099.27     1153.08     64.97 o
   2  -9   4     1099.27     1061.97     68.63 o
  -2   9  -5      181.70      309.29     56.98 o
  -2   9  -5      181.70      338.49     64.02 o
   2  -9   5      181.70      112.68     50.34 o
  -2   9  -5      165.36      516.44     62.67 o
  -2   9  -5      165.36      187.52     61.92 o
  -2   9  -5      165.36      400.23     55.44 o
   2  -9   5      181.70      220.45     61.04 o
  -2   9  -7      166.62       89.52     44.30 o
  -2   9  -7      166.62      105.98     63.28 o
  -2   9  -7      166.62      230.86     53.26 o
  -2   9  -7      151.63      324.39     60.79 o
   2  -9   7      166.62      135.99     62.46 o
  -2   9  -7      151.63      381.29     67.12 o
   2  -9   8       60.11       29.21     49.70 o
  -2   9  -8       60.11      180.47     50.49 o
  -2   9  -8       54.70      587.18     72.31 o
  -2   9  -8       60.11       33.76     53.05 o
  -2   9  -8       54.70      508.43     62.63 o
   2  -9   8       60.11      -35.65     60.86 o
  -2   8  13       26.82      135.49     54.75 o
  -2   8  13       26.82      170.95     48.55 o
   2  -8 -12     1182.55     1019.22     73.17 o
  -2   8  12     1299.43     1016.28     44.39 o
  -2   8  12     1299.43     1130.63     51.20 o
  -2   8  12     1299.43      934.41     43.77 o
  -2   8  12     1182.55     1267.58     64.20 o
  -2   8  11      162.40      371.13     47.04 o
  -2   8  11      162.40       49.39     75.99 o
  -2   8  11      162.40      248.98     43.46 o
  -2   8  10      323.80      313.91     38.88 o
   2  -8 -10      294.68      599.17     73.48 o
  -2   8  10      294.68      350.89     52.57 o
  -2   8  10      323.80      379.11     42.98 o
  -2   8  10      323.80      301.61     39.89 o
   2  -8 -10      294.68      256.36     38.74 o
  -2   8   9       95.38      145.78     49.85 o
  -2   8   9       95.38      206.97     42.12 o
  -2   8   8      643.81      806.74     49.07 o
  -2   8   8      585.90      718.92     65.03 o
   2  -8  -8      585.90      758.95     68.76 o
  -2   8   8      643.81      673.03     44.69 o
  -2   8   8      643.81      870.48     45.88 o
  -2   8   7     1822.93     2313.04     83.22 o
   2  -8  -6        5.46      148.14     47.14 o
  -2   8   6        5.46      108.26     53.03 o
  -2   8   6        5.46      -57.16     55.66 o
  -2   8   6        6.00       41.30     40.36 o
   2  -8  -6        5.46       41.11     58.72 o
  -2   8   5     1832.15     1890.82     54.64 o
   2  -8  -5     1832.15     1691.65     49.22 o
  -2   8   5     1832.15     1281.60     56.58 o
   2  -8  -5     1832.15     1789.62     59.27 o
  -2   8   5     1832.15     1419.65     30.62 o
  -2   8   4       87.47      231.48     45.59 o
  -2   8   4       87.47      -66.52     49.25 o
  -2   8   4       87.47      157.08     39.83 o
   2  -8  -4       79.60       25.29     48.69 o
  -2   8   4       79.60       18.29     56.13 o
   2  -8  -4       79.60       86.49     43.28 o
  -2   8   4       79.60      149.35     28.89 o
  -2   8   3     1705.24     1652.52     53.32 o
  -2   8   3     1551.86     1647.36     50.05 o
   2  -8  -3     1551.86     1710.96     54.06 o
  -2   8   3     1705.24     1624.46     55.59 o
   2  -8  -3     1551.86     1421.98     51.61 o
  -2   8   3     1551.86     1575.48     59.35 o
  -2   8   2     1989.88     2293.39     73.44 o
  -2   8   1     3571.00     3970.22     62.17 o
   2  -8  -1     3249.81     3013.62     44.26 o
  -2   8   1     3571.00     4375.26     60.49 o
   2  -8  -1     3249.81     3002.85     56.64 o
  -2   8   1     3249.81     2832.50     56.40 o
   2  -8  -1     3571.00     3784.29     55.61 o
  -2   8   0      783.22      904.51     56.64 o
   2  -8   0      783.22      869.56     49.36 o
  -2   8  -1     1739.59     1746.68     60.88 o
   2  -8   1     1739.59     1739.45     37.88 o
   2  -8   1     1739.59     1599.90     50.85 o
  -2   8  -1     1739.59     1844.89     57.05 o
  -2   8  -1     1739.59     1454.77     32.62 o
  -2   8  -1     1583.12     1578.22     65.34 o
  -2   8  -1     1583.12     1556.97     63.78 o
   2  -8   1     1583.12     1528.07     39.71 o
   2  -8   2     2486.27     2480.32     37.62 o
  -2   8  -2     2486.27     2514.84     59.51 o
   2  -8   2     2486.27     2672.58     57.17 o
  -2   8  -2     2486.27     2584.71     63.10 o
   2  -8   3      613.31      514.42     43.66 o
  -2   8  -3      558.15      807.03     74.01 o
  -2   8  -3      613.31      641.66     60.29 o
  -2   8  -3      558.15      708.39     61.50 o
   2  -8   3      558.15      744.72     37.53 o
   2  -8   3      613.31      623.68     55.73 o
  -2   8  -3      613.31      789.35     62.39 o
  -2   8  -4       52.54      182.33     68.04 o
   2  -8   4       52.54      291.70     65.35 o
  -2   8  -4       52.54      -51.82     65.73 o
   2  -8   4       52.54      -33.04     59.10 o
   2  -8   5      505.68      418.48     50.41 o
  -2   8  -5      460.19      459.06     62.10 o
  -2   8  -5      505.68      697.47     68.72 o
  -2   8  -5      505.68      487.74     70.84 o
   2  -8   5      505.68      859.07     61.08 o
  -2   8  -5      460.19      645.68     65.39 o
  -2   8  -5      460.19      213.75     59.23 o
   2  -8   7       31.78       29.56     57.46 o
   2  -8   7       31.78       70.54     58.43 o
  -2   8  -7       28.92       50.31     58.41 o
  -2   8  -7       28.92      -60.47     64.40 o
  -2   8  -7       28.92       49.78     54.49 o
  -2   8  -7       31.78       29.18     58.33 o
  -2   8  -7       31.78       36.33     40.84 o
   2  -8   8      201.93      271.58     57.53 o
  -2   8  -8      201.93      180.91     57.91 o
  -2   8  -8      183.76       40.09     70.19 o
  -2   8  -8      201.93      138.83     50.36 o
  -2   8  -8      183.76       24.18     58.93 o
  -2   8  -8      201.93      410.21     47.48 o
   2  -8   8      201.93      358.82     65.75 o
   2  -8   9      301.40      963.03     76.50 o
  -2   7  14       92.77      205.86     54.59 o
  -2   7  14      101.94      -37.99     48.97 o
  -2   7  14      101.94       75.41     45.37 o
   2  -7 -14       92.77      180.37     65.67 o
  -2   7  13      575.65      698.72     49.32 o
  -2   7  13      575.65      599.61     53.09 o
  -2   7  13      575.65      657.22     73.59 o
  -2   7  13      575.65      488.87     58.88 o
  -2   7  12      733.89      609.63     38.91 o
  -2   7  12      667.88      528.36     59.85 o
  -2   7  12      733.89      669.60     40.51 o
  -2   7  12      733.89      636.66     48.06 o
   2  -7 -12      667.88      621.21     69.09 o
  -2   7  11      129.02      230.69     46.79 o
  -2   7  11      129.02       97.43     42.34 o
  -2   7  11      129.02      262.48     49.27 o
  -2   7  11      129.02     -113.07     61.47 o
  -2   7  10     1072.42     1122.11     48.32 o
  -2   7  10      975.96     1075.64     51.01 o
  -2   7  10     1072.42     1206.06     43.50 o
   2  -7 -10      975.96     1067.06     73.44 o
   2  -7 -10      975.96     1005.89     49.23 o
  -2   7  10     1072.42     1102.27     43.33 o
  -2   7   9      187.36      190.44     47.38 o
  -2   7   9      187.36      186.62     44.38 o
  -2   7   9      187.36      177.33     40.49 o
  -2   7   9      187.36      328.27     68.34 o
  -2   7   8     3971.34     3833.70     34.65 o
  -2   7   8     3971.34     3201.47     41.20 o
   2  -7  -8     3614.13     3284.46     64.24 o
   2  -7  -8     3614.13     3128.23     46.35 o
  -2   7   8     3614.13     3270.56     58.27 o
  -2   7   7      470.34      853.16     63.72 o
  -2   7   6      485.49      498.80     41.16 o
   2  -7  -6      441.82      302.24     61.77 o
  -2   7   6      441.82      393.72     47.10 o
   2  -7  -6      441.82      607.39     41.59 o
  -2   7   5      775.04      759.60     49.95 o
  -2   7   5      851.64      925.07     40.89 o
   2  -7  -5      775.04      810.56     47.65 o
  -2   7   5      775.04      577.28     47.29 o
   2  -7  -5      775.04      541.71     50.00 o
  -2   7   5      851.64      752.30     41.69 o
  -2   7   4     1542.02     1935.11     45.86 o
  -2   7   4     1403.33     1434.75     45.82 o
   2  -7  -4     1403.33     1332.90     42.58 o
  -2   7   4     1542.02     1681.86     44.05 o
  -2   7   4     1403.33     1716.96     46.34 o
  -2   7   4     1403.33     1074.86     31.43 o
  -2   7   4     1542.02     1576.51     45.14 o
   2  -7  -3     1615.19     1298.48     47.46 o
  -2   7   3     1615.19     1276.50     31.59 o
  -2   7   3     1774.83     1996.33     44.79 o
  -2   7   3     1615.19     1466.03     49.24 o
  -2   7   3     1774.83     2038.02     55.91 o
   2  -7  -3     1615.19     1313.10     45.57 o
  -2   7   2      635.71      533.25     48.18 o
   2  -7  -1     3851.89     3247.98     57.12 o
  -2   7   1     4232.59     3813.36     51.37 o
  -2   7   1     3851.89     3698.79     51.15 o
  -2   7   1     4232.59     3781.93     49.59 o
  -2   7   1     3851.89     3481.28     63.80 o
   2  -7  -1     3851.89     3546.26     45.34 o
   2  -7   0      308.27      351.64     46.40 o
  -2   7   0      308.27      392.59     56.16 o
   2  -7   1     1217.09     1146.31     47.36 o
  -2   7  -1     1217.09     1123.96     53.84 o
  -2   7  -1     1107.62      844.87     54.75 o
  -2   7  -1     1217.09     1064.98     30.44 o
  -2   7  -1     1107.62      881.20     51.85 o
  -2   7  -2     2759.41     2740.54     35.79 o
   2  -7   2     2759.41     2664.99     49.98 o
  -2   7  -2     2759.41     2847.80     61.58 o
  -2   7  -2     2759.41     3064.28     54.75 o
  -2   7  -3     1763.30     1485.51     56.76 o
  -2   7  -3     1604.70     1460.44     58.32 o
   2  -7   3     1604.70     1510.82     36.00 o
  -2   7  -3     1763.30     1503.31     58.02 o
  -2   7  -3     1604.70     1257.50     52.48 o
  -2   7  -3     1604.70     1369.55     58.77 o
   2  -7   3     1763.30     1609.36     56.93 o
   2  -7   4       29.56      239.78     49.13 o
   2  -7   4       29.56     -104.81     57.19 o
  -2   7  -4       29.56       59.52     59.38 o
  -2   7  -4       29.56       93.66     61.60 o
  -2   7  -5      688.34      741.38     70.19 o
  -2   7  -5      756.38      802.66     62.87 o
  -2   7  -5      756.38      935.41     64.19 o
  -2   7  -5      688.34      791.23     59.23 o
   2  -7   5      756.38     1006.53     53.15 o
   2  -7   5      756.38      703.40     58.10 o
  -2   7  -5      688.34      939.59     59.91 o
  -2   7  -7      411.21      411.18     64.63 o
  -2   7  -7      451.85      551.46     48.57 o
  -2   7  -7      451.85      444.00     54.39 o
  -2   7  -7      411.21      430.33     72.91 o
  -2   7  -7      411.21      579.46     55.57 o
   2  -7   7      451.85      458.44     47.12 o
  -2   7  -7      451.85      380.51     47.28 o
  -2   7  -8      715.19      606.18     51.91 o
   2  -7   8      785.88      699.78     65.72 o
  -2   7  -8      715.19      467.73     57.17 o
  -2   7  -8      785.88      951.15     46.98 o
  -2   7  -8      785.88      477.93     63.16 o
   2  -7   8      785.88      594.55     63.40 o
  -2   7  -8      715.19      829.22     55.77 o
  -2   7  -8      785.88      572.89     38.97 o
   2  -7   9        3.62      471.67     66.58 o
  -2   7 -10      601.21      567.30     60.83 o
  -2   7 -10      547.14      174.06     59.64 o
  -2   7 -10      547.14      531.42     62.78 o
   2  -7  10      601.21      523.63     64.80 o
  -2   7 -10      547.14      681.00     72.77 o
  -2   7 -10      601.21      384.11     71.93 o
   2  -7  10      601.21      453.76     67.89 o
  -2   6  14        8.87      -48.13     55.98 o
  -2   6  14        8.87      276.12     57.04 o
   2  -6 -14        8.07      390.22     71.40 o
  -2   6  14        8.87       28.01     42.66 o
   2  -6 -14        8.07      -97.22     48.61 o
  -2   6  13     1584.83     1546.72     59.68 o
  -2   6  13     1584.83     1773.08     54.52 o
  -2   6  13     1584.83     1318.00     66.28 o
  -2   6  12      296.30      236.78     58.18 o
  -2   6  12      296.30      383.58     42.41 o
  -2   6  12      269.65      101.70     54.10 o
  -2   6  12      296.30      319.57     36.10 o
   2  -6 -12      269.65      231.01     65.88 o
  -2   6  11      678.74      807.10     43.91 o
  -2   6  11      678.74      747.14     42.51 o
  -2   6  11      678.74      830.07     51.68 o
  -2   6  11      678.74      648.91     63.12 o
  -2   6  10     3017.39     2726.49     38.00 o
   2  -6 -10     2745.99     2744.24     56.20 o
  -2   6  10     3017.39     2751.89     50.85 o
  -2   6  10     2745.99     2881.05     56.96 o
   2  -6 -10     2745.99     3298.79     77.90 o
  -2   6  10     3017.39     2718.33     47.40 o
  -2   6   9     5807.90     5819.54     68.58 o
  -2   6   9     5807.90     6101.57     55.38 o
  -2   6   9     5807.90     6009.44     50.67 o
   2  -6  -8     2321.98     2299.46     61.38 o
  -2   6   8     2321.98     2314.04     55.93 o
  -2   6   8     2551.47     2222.49     34.12 o
  -2   6   8     2551.47     2581.95     35.99 o
  -2   6   7     2543.42     3038.20     67.69 o
  -2   6   7     1163.61     1820.90     53.41 o
  -2   6   6      434.47      484.46     37.13 o
  -2   6   6      395.39      645.95     48.63 o
  -2   6   6      434.47      291.35     44.01 o
  -2   6   6      434.47      432.74     31.50 o
   2  -6  -6      395.39      255.91     50.80 o
   2  -6  -6      395.39      470.41     40.11 o
  -2   6   5       44.66       92.83     42.61 o
  -2   6   5       44.66      146.43     40.32 o
   2  -6  -5       40.64      398.02     42.86 o
   2  -6  -5       40.64      115.24     49.88 o
  -2   6   5       44.66      216.64     34.52 o
  -2   6   5       40.64      252.66     50.52 o
   2  -6  -4     4130.84     3647.71     42.99 o
  -2   6   4     4130.84     3537.18     48.76 o
   2  -6  -4     4130.84     3776.09     56.95 o
  -2   6   4     4539.11     4540.99     43.83 o
  -2   6   4     4539.11     4536.05     44.53 o
  -2   6   3      108.07      161.11     56.54 o
  -2   6   3      108.07      243.53     51.09 o
  -2   6   3      118.75      129.46     41.36 o
   2  -6  -3      108.07      263.38     44.48 o
  -2   6   3      118.75      -13.70     50.73 o
  -2   6   3      118.75      224.11     45.08 o
  -2   6   2     4083.16     4389.05     63.51 o
  -2   6   2     1942.30     2101.07     44.18 o
  -2   6   2     1767.60     1914.60     31.97 o
  -2   6   1      271.26      -26.04     51.40 o
  -2   6   1      298.07      462.81     54.11 o
   2  -6  -1      271.26      235.34     49.45 o
   2  -6  -1      271.26      396.15     49.95 o
  -2   6   1      298.07      374.48     48.76 o
  -2   6   1      271.26      440.77     59.70 o
   2  -6   0    10154.08    12205.04     59.69 o
  -2   6   0    10154.08    12469.07     64.06 o
  -2   6   0    10154.08    11985.36     64.37 o
   2  -6   1     1312.24     1526.89     42.50 o
  -2   6  -1     1441.94     1680.62     53.30 o
  -2   6  -1     1312.24     1100.16     45.65 o
  -2   6  -1     1441.94     1566.43     55.79 o
   2  -6   1     1441.94     1626.86     39.49 o
   2  -6   1     1441.94     1652.04     47.38 o
  -2   6  -1     1312.24     1056.83     54.10 o
  -2   6  -1     1312.24     1363.77     57.77 o
   2  -6   2       47.27      266.99     49.28 o
   2  -6   2       47.27       -0.93     41.08 o
  -2   6  -2       47.27      -33.89     46.73 o
  -2   6  -2       47.27       32.66     50.97 o
  -2   6  -2       47.27      134.00     32.86 o
  -2   6  -3     2121.36     2087.20     61.45 o
   2  -6   3     2331.03     2050.93     42.65 o
  -2   6  -3     2331.03     2056.53     53.92 o
  -2   6  -3     2121.36     2060.64     54.00 o
   2  -6   3     2121.36     1744.28     54.23 o
  -2   6  -3     2121.36     1843.69     53.89 o
   2  -6   3     2331.03     2009.81     48.81 o
  -2   6  -4     1260.28     1382.21     58.33 o
  -2   6  -4     1260.28     1392.39     56.48 o
   2  -6   4     1260.28     1516.48     46.97 o
   2  -6   4     1260.28     1335.23     54.22 o
   2  -6   5     2149.80     2573.65     33.15 o
  -2   6  -5     2149.80     2255.52     51.20 o
  -2   6  -5     2149.80     1986.72     56.22 o
  -2   6  -5     2362.28     2384.31     45.02 o
   2  -6   5     2149.80     1499.46     24.31 o
  -2   6  -5     2149.80     2147.75     57.20 o
   2  -6   5     2362.28     2827.24     53.73 o
  -2   6  -5     2362.28     2331.44     58.32 o
  -2   6  -5     2362.28     2114.50     56.43 o
   2  -6   5     2149.80     1916.36     57.84 o
   2  -6   5     2362.28     2525.88     55.12 o
  -2   6  -7     1651.19     1522.21     43.45 o
   2  -6   7     1502.67     1636.64     64.22 o
  -2   6  -7     1651.19     1640.47     56.02 o
   2  -6   7     1651.19     1652.51     50.63 o
  -2   6  -7     1502.67     1848.93     66.10 o
  -2   6  -7     1502.67     1708.42     61.78 o
  -2   6  -7     1502.67     1379.66     51.04 o
  -2   6  -7     1651.19     1515.41     51.82 o
  -2   6  -8       87.44      250.21     50.52 o
  -2   6  -8       79.57      166.56     54.05 o
  -2   6  -8       79.57      -84.86     54.81 o
  -2   6  -8       79.57      244.17     58.29 o
  -2   6  -8       87.44      126.22     48.88 o
   2  -6   8       87.44      154.32     45.63 o
  -2   6  -8       87.44      108.87     41.95 o
  -2   6  -9      404.91      633.09     47.68 o
   2  -6   9      404.91      581.02     67.30 o
   2  -6  10      411.93      386.49     65.39 o
   2  -6  10      411.93      191.07     61.37 o
  -2   6 -10      374.88      752.30     60.73 o
  -2   6 -10      374.88      493.83     65.41 o
  -2   6 -10      411.93      229.07     67.33 o
  -2   6 -10      374.88      276.44     60.81 o
  -2   6 -11      170.84      -65.23     74.61 o
   2  -6  11      170.84      563.94     75.73 o
   2  -6  11      170.84      305.55     70.34 o
   2  -5 -14      268.12      122.43     37.40 o
  -2   5  14      268.12      234.15     71.01 o
   2  -5 -14      244.00      433.48     69.24 o
   2  -5 -14      244.00      479.27     52.67 o
  -2   5  13     2391.35     2031.96     60.64 o
  -2   5  13     2391.35     2041.35     72.27 o
  -2   5  13     2391.35     2619.20     55.92 o
   2  -5 -13     2391.35     2555.27     52.51 o
  -2   5  12      216.79      399.04     43.24 o
  -2   5  12      238.22      336.07     31.62 o
   2  -5 -12      216.79      510.57     52.01 o
   2  -5 -12      216.79      226.59     61.99 o
  -2   5  12      238.22      347.57     62.70 o
   2  -5 -12      238.22      303.81     32.87 o
   2  -5 -11     2345.57     2273.16     50.16 o
  -2   5  11     2345.57     2211.98     44.28 o
  -2   5  11     2345.57     2290.22     65.01 o
  -2   5  11     2345.57     2096.09     49.64 o
   2  -5 -10       42.79      234.28     40.32 o
  -2   5  10       47.02      233.96     37.53 o
   2  -5 -10       42.79      135.19     77.81 o
  -2   5  10       47.02      234.96     43.07 o
  -2   5  10       42.79      207.80     45.67 o
  -2   5   9     8926.56     8904.46     67.49 o
  -2   5   8     1047.51      815.84     33.25 o
   2  -5  -8      953.29      925.40     56.40 o
   2  -5  -8      953.29      992.73     46.77 o
  -2   5   8      953.29      829.75     47.59 o
  -2   5   7     6690.87     6670.92     45.42 o
  -2   5   7     6690.87     6708.39     58.95 o
  -2   5   6     1062.26     1214.51     33.49 o
   2  -5  -6      966.72     1036.45     52.85 o
  -2   5   6     1062.26     1001.84     32.46 o
  -2   5   6      966.72     1032.52     45.76 o
  -2   5   6     1062.26     1119.61     29.62 o
  -2   5   6     1062.26     1107.47     27.90 o
  -2   5   6     1062.26     1101.76     36.93 o
   2  -5  -5      425.08      426.09     26.25 o
  -2   5   5      425.08      267.93     24.75 o
   2  -5  -5      386.85      684.14     40.01 o
  -2   5   5      386.85      367.70     46.40 o
   2  -5  -5      386.85      561.36     58.12 o
  -2   5   5      425.08      550.65     30.77 o
  -2   5   5      425.08      507.74     33.30 o
  -2   5   5      425.08      384.27     30.67 o
  -2   5   4     1607.07     1969.75     42.61 o
  -2   5   4     1607.07     1763.63     44.63 o
   2  -5  -4     1607.07     1875.73     32.55 o
  -2   5   4     1462.52     1458.82     46.29 o
   2  -5  -4     1462.52     1483.14     53.30 o
  -2   5   3     3511.10     4619.30     57.78 o
   2  -5  -3     3511.10     5178.85     66.17 o
   2  -5  -3     3858.12     3922.85     34.04 o
  -2   5   3     3858.12     4234.07     42.25 o
   2  -5  -3     3858.12     3979.51     36.84 o
  -2   5   3     3858.12     5084.37     48.51 o
   2  -5  -3     3511.10     4666.32     58.90 o
  -2   5   3     3858.12     4301.58     42.52 o
  -2   5   2     1662.09     2225.93     46.52 o
   2  -5  -2     1662.09     1623.18     29.34 o
   2  -5  -2     1662.09     1785.76     26.74 o
  -2   5   2     1512.59     1870.61     38.72 o
  -2   5   1      764.10      924.50     38.21 o
  -2   5   1      839.62     1030.87     51.49 o
   2  -5  -1      764.10     1008.21     47.92 o
  -2   5   1      839.62      971.44     55.69 o
   2  -5  -1      839.62      851.23     33.90 o
  -2   5   1      764.10      707.94     37.77 o
  -2   5   1      764.10     1384.75     60.50 o
  -2   5   1      764.10     1230.19     55.24 o
   2  -5   0     6827.13     6857.28     53.48 o
  -2   5   0     6827.13     6943.95     59.21 o
  -2   5   0     6827.13     7044.05     66.02 o
  -2   5  -1     3193.86     3096.82     61.25 o
   2  -5   1     3193.86     2429.31     48.79 o
  -2   5  -1     2906.59     2590.75     60.19 o
  -2   5  -1     2906.59     2300.07     52.82 o
   2  -5   1     3193.86     2868.66     37.76 o
  -2   5  -1     2906.59     2518.45     55.08 o
   2  -5   1     2906.59     2406.75     44.49 o
  -2   5  -2     4053.13     4188.49     55.70 o
  -2   5  -2     4053.13     4585.53     53.95 o
  -2   5  -2     4053.13     3971.73     32.07 o
   2  -5   2     4053.13     4465.99     49.42 o
   2  -5   2     4053.13     4292.90     42.27 o
  -2   5  -3     1055.13     1203.44     47.28 o
  -2   5  -3     1159.41     1193.55     54.72 o
   2  -5   3     1159.41     1219.35     40.83 o
  -2   5  -3     1159.41     1201.12     33.95 o
   2  -5   3     1055.13     1231.45     64.63 o
  -2   5  -3     1055.13     1089.09     63.02 o
  -2   5  -3     1055.13     1167.46     53.54 o
  -2   5  -3     1159.41     1088.60     53.83 o
  -2   5  -4     5342.81     5588.43     53.97 o
  -2   5  -4     5342.81     5597.33     56.96 o
   2  -5   4     5342.81     5676.01     50.81 o
  -2   5  -5     2404.54     2364.28     50.07 o
  -2   5  -5     2404.54     2538.35     57.26 o
   2  -5   5     2404.54     2118.43     41.37 o
   2  -5   5     2188.26     2583.72     63.27 o
   2  -5   5     2404.54     2295.02     50.96 o
  -2   5  -5     2188.26     2609.82     54.07 o
  -2   5  -5     2188.26     2433.49     54.46 o
  -2   5  -5     2188.26     2433.02     50.74 o
  -2   5  -5     2404.54     2699.67     45.60 o
   2  -5   7     1366.27     1583.22     54.53 o
  -2   5  -7     1366.27     1502.91     59.93 o
  -2   5  -7     1366.27     1326.72     46.58 o
   2  -5   7     1366.27     1354.05     50.26 o
  -2   5  -7     1366.27     1404.34     45.41 o
   2  -5   7     1243.38     1271.65     62.78 o
  -2   5  -7     1243.38     1161.48     42.88 o
  -2   5  -7     1243.38     1411.40     56.00 o
  -2   5  -7     1243.38     1624.55     56.66 o
   2  -5   8       76.57       40.96     49.10 o
   2  -5   8       76.57      120.16     47.82 o
  -2   5  -8       69.68      237.76     52.48 o
  -2   5  -8       76.57      277.84     47.85 o
   2  -5   8       69.68     -124.93     62.47 o
  -2   5  -8       76.57       18.81     38.09 o
  -2   5  -8       69.68      407.19     58.37 o
  -2   5  -8       76.57      136.41     52.92 o
  -2   5  -8       69.68       89.32     45.02 o
   2  -5   9     1304.47     1941.79     71.40 o
  -2   5 -10       14.68       97.44     60.21 o
   2  -5  10       14.68       41.19     71.89 o
  -2   5 -10       13.36       -1.89     52.09 o
  -2   5 -10       13.36       -2.28     58.84 o
   2  -5  11     1846.14     1883.05     77.84 o
   2  -5  11     1846.14     1861.23     72.06 o
   2  -5  12        1.68      357.63     74.13 o
  -2   5 -12        1.68      305.26     72.11 o
  -2   5 -12        1.53       49.51     61.01 o
   2  -4 -14     1014.11     1052.08     61.88 o
  -2   4  14     1114.34     1074.37     42.38 o
   2  -4 -13      587.37      671.58     51.30 o
  -2   4  13      587.37      676.62     55.47 o
   2  -4 -12      517.09      968.62     49.10 o
  -2   4  12      517.09      775.77     53.55 o
   2  -4 -12      568.20      406.62     38.39 o
   2  -4 -12      517.09      594.50     73.34 o
  -2   4  12      568.20      399.73     31.77 o
  -2   4  11      431.76      629.84     44.20 o
  -2   4  11      431.76      451.32     56.79 o
   2  -4 -11      431.76      522.25     45.19 o
   2  -4 -10      688.17      601.41     35.00 o
  -2   4  10      626.27      590.42     38.59 o
  -2   4  10      688.17      619.62     30.41 o
   2  -4 -10      626.27      649.00     74.20 o
   2  -4  -9     2421.72     2433.77     40.87 o
  -2   4   9     2421.72     2455.76     56.36 o
  -2   4   8     1233.37     1029.38     29.66 o
  -2   4   8     1122.43     1331.33     40.06 o
   2  -4  -8     1122.43     1322.14     44.46 o
   2  -4  -8     1233.37     1023.80     26.72 o
  -2   4   7    11476.27    12068.82     63.34 o
  -2   4   7    11476.27    11614.35     42.87 o
  -2   4   7    11476.27    11816.51     55.43 o
  -2   4   7    11476.27    11692.10     44.83 o
  -2   4   6      913.44     1129.82     38.29 o
   2  -4  -6      831.28     1006.52     58.58 o
  -2   4   6      913.44     1192.21     29.39 o
  -2   4   6      831.28      957.86     41.02 o
  -2   4   6      913.44     1141.05     39.53 o
   2  -4  -5     1276.97     1370.17     31.59 o
  -2   4   5     1276.97     1346.78     40.39 o
   2  -4  -5     1162.11     1164.27     49.84 o
  -2   4   5     1276.97     1568.30     37.07 o
   2  -4  -5     1162.11     1310.35     38.35 o
  -2   4   5     1162.11     1373.78     47.08 o
   2  -4  -4     6023.48     5367.73     40.19 o
   2  -4  -4     6023.48     5463.29     44.76 o
  -2   4   4     6618.81     6863.61     35.22 o
   2  -4  -4     6618.81     6871.81     36.38 o
  -2   4   4     6618.81     6836.05     41.16 o
  -2   4   4     6023.48     5584.69     52.59 o
   2  -4  -4     6023.48     5624.65     56.03 o
  -2   4   4     6618.81     6761.62     38.62 o
  -2   4   4     6618.81     7056.56     42.25 o
   2  -4  -3     5236.64     4558.31     44.43 o
  -2   4   3     5754.20     5415.72     42.27 o
   2  -4  -3     5236.64     5229.43     61.47 o
  -2   4   3     5236.64     4867.38     47.23 o
  -2   4   3     5236.64     5571.24     60.03 o
  -2   4   3     5754.20     5295.39     38.07 o
   2  -4  -3     5236.64     5322.93     49.52 o
   2  -4  -3     5754.20     5400.45     34.65 o
   2  -4  -2     3666.21     3464.01     35.00 o
  -2   4   2     7258.43     6466.20     64.72 o
  -2   4   2     3666.21     3633.52     45.91 o
   2  -4  -2     3336.45     2830.05     37.79 o
   2  -4  -2     3666.21     3565.66     31.67 o
   2  -4  -2     3336.45     3075.50     45.11 o
   2  -4  -1     5315.65     4924.84     42.02 o
  -2   4   1     5315.65     4964.79     38.99 o
  -2   4   1     5315.65     6053.42     45.32 o
   2  -4  -1     5841.02     5305.80     38.80 o
   2  -4  -1     5315.65     5933.01     53.53 o
  -2   4   1     5315.65     5673.56     62.35 o
   2  -4  -1     5315.65     5340.41     48.92 o
   2  -4  -1     5315.65     5298.71     43.17 o
  -2   4   1     5315.65     5650.13     53.94 o
   2  -4  -1     5315.65     6015.86     50.50 o
   2  -4  -1     5841.02     5570.27     36.19 o
  -2   4   1     5841.02     5877.80     51.98 o
  -2   4   1     5841.02     6321.77     50.71 o
   2  -4  -1     5841.02     5410.99     37.05 o
   2  -4   0     5406.06     5256.04     50.66 o
  -2   4   0     5406.06     4866.43     54.90 o
   2  -4   0     5406.06     4848.08     45.70 o
  -2   4   0     5406.06     5575.37     61.66 o
   2  -4   0     5406.06     5720.78     52.07 o
   2  -4   0     5406.06     4843.15     46.00 o
   2  -4   1       67.94      331.24     41.53 o
   2  -4   1       74.66       99.14     39.77 o
  -2   4  -1       74.66       64.49     52.16 o
  -2   4  -1       74.66      271.48     54.12 o
  -2   4  -1       67.94      136.98     53.38 o
  -2   4  -1       67.94       30.36     56.48 o
  -2   4  -1       67.94      221.98     42.39 o
   2  -4   1       67.94      271.09     42.74 o
  -2   4  -1       67.94      130.01     51.64 o
   2  -4   1       67.94      150.06     52.76 o
   2  -4   1       74.66      122.15     45.65 o
  -2   4  -2       60.35      291.82     55.54 o
  -2   4  -2       60.35      290.96     35.54 o
   2  -4   2       60.35      -39.48     42.22 o
   2  -4   2       60.35       95.36     44.35 o
  -2   4  -2       60.35       79.80     50.99 o
  -2   4  -3      389.31      328.63     53.00 o
  -2   4  -3      427.79      826.91     55.96 o
  -2   4  -3      389.31      352.03     60.69 o
   2  -4   3      427.79      551.30     42.57 o
  -2   4  -3      389.31      297.94     51.18 o
   2  -4   3      389.31      445.04     65.52 o
  -2   4  -3      427.79      426.25     32.50 o
   2  -4   3      427.79      254.88     48.15 o
   2  -4   4     8812.73     9674.56     56.66 o
   2  -4   4     8812.73     9091.63     55.55 o
  -2   4  -4     8812.73     9729.96     58.34 o
  -2   4  -4     8812.73     9135.36     62.96 o
   2  -4   5      443.18      495.07     54.19 o
  -2   4  -5      486.98      362.12     36.80 o
  -2   4  -5      486.98      619.84     48.14 o
  -2   4  -5      443.18      403.35     40.71 o
  -2   4  -5      486.98      572.62     49.69 o
  -2   4  -5      443.18      566.49     47.62 o
  -2   4  -5      443.18      552.19     45.34 o
   2  -4   5      486.98      671.81     46.40 o
   2  -4   5      486.98      406.94     39.01 o
  -2   4  -6     3539.95     3726.00     57.84 o
  -2   4  -6     3539.95     3466.70     48.66 o
   2  -4   7     2061.33     2062.95     48.38 o
   2  -4   7     1875.93     2043.96     56.53 o
   2  -4   7     2061.33     1979.69     44.32 o
  -2   4  -7     1875.93     1949.68     44.92 o
  -2   4  -7     2061.33     1862.36     42.40 o
  -2   4  -7     1875.93     1953.89     50.56 o
  -2   4  -7     2061.33     1883.24     47.08 o
  -2   4  -7     1875.93     2008.85     47.01 o
   2  -4   8      636.17      648.40     69.69 o
   2  -4   8      699.05      602.38     43.23 o
   2  -4   8      699.05      722.24     51.80 o
  -2   4  -8      699.05      638.82     46.45 o
  -2   4  -8      636.17      319.96     45.60 o
   2  -4   8      636.17      528.07     38.87 o
  -2   4  -8      699.05      435.83     53.83 o
   2  -4   9     2078.49     2776.79     75.04 o
   2  -4  10      754.68      883.38     54.36 o
  -2   4 -10      754.68      910.30     40.30 o
   2  -4  10      686.80      830.64     73.79 o
  -2   4 -10      686.80      585.72     58.10 o
  -2   4 -10      686.80      721.55     59.02 o
  -2   4 -10      754.68      792.78     55.23 o
  -2   4 -10      686.80      522.27     67.12 o
   2  -4  11     2010.74     2367.14     72.70 o
   2  -4  11     2010.74     1979.87     72.81 o
  -2   4 -11     2010.74     1858.40     75.55 o
  -2   4 -12      325.65      369.14     70.32 o
   2  -4  12      357.84      598.70     73.06 o
   2  -4  12      357.84      174.19     46.99 o
  -2   4 -12      357.84      412.05     51.43 o
  -2   4 -12      325.65      623.24     54.08 o
  -2   4 -13     1064.88      631.41     61.13 o
   2  -4  13     1064.88     1102.80     55.43 o
   2  -4  13     1064.88      803.67     79.25 o
  -2   3  13       71.70        1.09     53.38 o
  -2   3  13       71.70        1.19     68.06 o
   2  -3 -13       71.70      109.85     54.21 o
  -2   3  13       71.70      -50.96     67.73 o
  -2   3  12     1213.44      838.83     36.92 o
  -2   3  12     1213.44     1524.29     65.92 o
  -2   3  12     1213.44      777.15     38.06 o
   2  -3 -12     1104.30     1182.30     40.94 o
   2  -3 -12     1213.44     1229.72     43.27 o
  -2   3  12     1104.30     1217.53     46.78 o
   2  -3 -12     1104.30     1200.27     64.10 o
  -2   3  11       90.22      181.05     40.05 o
  -2   3  11       90.22      162.95     53.02 o
   2  -3 -11       90.22      138.93     39.68 o
   2  -3 -10     1583.51     1793.49     36.28 o
  -2   3  10     1583.51     1512.72     36.33 o
  -2   3  10     1583.51     1607.00     56.11 o
  -2   3  10     1441.08     1310.29     37.89 o
   2  -3 -10     1441.08     1617.12     62.42 o
  -2   3   9       28.72        8.44     30.93 o
  -2   3   9       28.72      132.02     51.45 o
  -2   3   9       28.72      229.32     57.18 o
   2  -3  -9       28.72       28.00     38.30 o
   2  -3  -8      960.20      778.51     52.15 o
  -2   3   8      960.20      924.83     35.73 o
  -2   3   8     1055.10     1042.35     49.33 o
   2  -3  -8     1055.10      906.34     31.85 o
  -2   3   8     1055.10     1090.62     31.05 o
  -2   3   8     1055.10      834.05     34.03 o
  -2   3   8     1055.10      831.92     31.20 o
   2  -3  -8      960.20      881.34     35.75 o
  -2   3   7     2873.82     2815.45     33.75 o
  -2   3   7     1957.41     1912.54     32.91 o
  -2   3   7     2873.82     3023.96     40.18 o
  -2   3   7     2873.82     2954.28     53.08 o
   2  -3  -7     2873.82     2958.39     37.46 o
  -2   3   6     1866.90     1649.67     39.52 o
   2  -3  -6     1698.98     1726.12     44.06 o
   2  -3  -6     1698.98     1592.20     33.18 o
  -2   3   6     1866.90     1637.52     20.97 o
  -2   3   6     1698.98     1537.08     39.49 o
   2  -3  -6     1866.90     1863.36     25.92 o
   2  -3  -6     1698.98     1805.85     54.78 o
   2  -3  -6     1866.90     2000.31     37.90 o
  -2   3   6     1866.90     1727.28     33.92 o
  -2   3   5     4843.19     5265.68     33.18 o
   2  -3  -5     4843.19     4671.84     62.71 o
  -2   3   5     5321.87     6266.42     33.16 o
   2  -3  -5     5321.87     4528.72     38.46 o
  -2   3   5     5321.87     4587.62     34.40 o
  -2   3   5     5321.87     6690.18     30.03 o
  -2   3   5     5321.87     5613.36     43.20 o
  -2   3   5     4843.19     5052.34     46.12 o
   2  -3  -5     4843.19     4730.49     38.62 o
   2  -3  -4     6635.45     8455.47     41.01 o
  -2   3   4     6635.45     7889.12     37.10 o
  -2   3   4     6635.45     7832.83     46.92 o
  -2   3   4     6635.45     8047.28     44.85 o
  -2   3   4     6635.45     8424.79     38.34 o
  -2   3   4     6038.62     6207.90     51.47 o
  -2   3   4     6038.62     5946.31     43.23 o
   2  -3  -4     6038.62     5924.31     44.47 o
   2  -3  -4     6038.62     5973.82     48.54 o
   2  -3  -3     3782.03     3852.26     59.28 o
   2  -3  -3     3782.03     3029.52     33.16 o
  -2   3   3     3782.03     4242.83     42.55 o
  -2   3   3     3782.03     3615.92     46.14 o
   2  -3  -3     4155.83     4580.29     28.49 o
  -2   3   3     3782.03     3964.17     47.51 o
  -2   3   3     4155.83     3507.52     33.97 o
   2  -3  -3     3782.03     4191.90     47.03 o
   2  -3  -3     3782.03     3737.97     44.94 o
   2  -3  -2      741.92      744.96     42.56 o
  -2   3   2     2328.09     2157.65     58.96 o
   2  -3  -1     6994.87     6476.02     54.89 o
   2  -3  -1     6994.87     6748.06     49.21 o
  -2   3   1     7686.21     6824.17     49.68 o
  -2   3   1     6994.87     6877.47     55.23 o
   2  -3  -1     6994.87     6750.08     50.03 o
   2  -3  -1     7686.21     5304.35     35.85 o
   2  -3   0     2343.34     2356.99     39.73 o
   2  -3   0     2343.34     2597.91     42.08 o
  -2   3   0     2343.34     2895.97     59.09 o
  -2   3   0     2343.34     2788.09     60.50 o
   2  -3   0     2343.34     2344.76     48.53 o
   2  -3   0     2343.34     2687.04     50.81 o
   2  -3   1       88.43      365.06     45.16 o
   2  -3   1       80.47      324.21     48.74 o
  -2   3  -1       80.47      163.08     45.60 o
   2  -3   1       80.47       36.03     55.35 o
  -2   3  -1       80.47       95.03     45.89 o
  -2   3  -1       80.47      -45.47     57.11 o
   2  -3   1       88.43      391.75     53.68 o
   2  -3   1       88.43      233.38     43.75 o
   2  -3   1       80.47      206.66     43.92 o
   2  -3   1       80.47       14.51     33.43 o
  -2   3  -1       80.47      157.39     53.04 o
   2  -3   1       80.47      -20.06     40.52 o
  -2   3  -1       88.43      353.90     49.59 o
  -2   3  -2     1158.71      877.51     49.16 o
  -2   3  -2     1158.71     1130.59     53.03 o
  -2   3  -2     1158.71     1141.50     39.99 o
   2  -3   2     1158.71      937.11     45.11 o
   2  -3   2     1158.71     1090.41     42.72 o
   2  -3   2     1158.71     1230.70     43.62 o
   2  -3   2     1158.71     1249.42     44.03 o
  -2   3  -2     1158.71      970.07     36.10 o
  -2   3  -3      214.25       39.08     55.56 o
   2  -3   3      214.25      329.69     58.09 o
   2  -3   3      235.42      406.95     52.03 o
   2  -3   3      235.42      137.96     52.38 o
  -2   3  -3      235.42      279.91     41.35 o
   2  -3   3      235.42      258.70     40.99 o
  -2   3  -3      235.42      252.56     52.56 o
  -2   3  -3      214.25      151.42     50.89 o
   2  -3   3      214.25      317.20     39.97 o
  -2   3  -3      214.25      101.68     52.69 o
  -2   3  -3      235.42      296.84     34.26 o
  -2   3  -4    18228.06    18608.19     65.94 o
   2  -3   4    18228.06    18285.49     63.17 o
  -2   3  -4    18228.06    18587.18     54.61 o
   2  -3   4    18228.06    18809.38     64.04 o
  -2   3  -4    18228.06    18705.88     56.14 o
  -2   3  -4    18228.06    18525.80     70.20 o
   2  -3   5     1279.69     1255.89     42.74 o
  -2   3  -5     1279.69     1345.78     46.08 o
  -2   3  -5     1164.59      988.96     42.61 o
   2  -3   5     1279.69     1137.68     46.91 o
  -2   3  -5     1279.69     1119.24     37.31 o
   2  -3   5     1164.59     1013.23     31.25 o
  -2   3  -5     1164.59      990.92     46.72 o
   2  -3   5     1164.59     1011.56     47.20 o
  -2   3  -6     2786.98     2271.29     55.35 o
  -2   3  -6     2786.98     3169.98     43.28 o
  -2   3  -7      778.97      809.03     40.60 o
  -2   3  -7      708.90      902.57     49.35 o
   2  -3   7      708.90      848.76     54.09 o
  -2   3  -7      778.97      955.21     39.38 o
  -2   3  -7      778.97      806.58     43.32 o
   2  -3   7      778.97      888.20     43.77 o
  -2   3  -7      708.90      720.29     40.79 o
   2  -3   7      708.90      984.81     35.67 o
   2  -3   7      778.97      761.11     35.80 o
   2  -3   8     2566.94     2191.99     49.64 o
   2  -3   8     2336.05     1858.46     31.09 o
  -2   3  -8     2336.05     2312.60     46.14 o
   2  -3   8     2336.05     2160.60     61.44 o
   2  -3   9      147.55      129.18     47.91 o
  -2   3  -9      797.97      906.71     41.09 o
  -2   3 -10     1469.30     1182.79     48.76 o
   2  -3  10     1337.15     1795.36     78.48 o
  -2   3 -10     1337.15     1522.32     59.29 o
   2  -3  10     1469.30     1711.94     72.29 o
   2  -3  10     1469.30     1008.18     38.42 o
  -2   3 -10     1337.15     1280.31     47.27 o
  -2   3 -10     1337.15     1248.85     59.13 o
   2  -3  11     1257.81     1173.21     69.71 o
  -2   3 -11     1257.81     1014.11     60.01 o
   2  -3  11     1257.81     1288.61     65.74 o
   2  -3  12      333.04     -131.98     65.99 o
  -2   3 -12      333.04      357.31     65.96 o
  -2   3 -12      333.04      183.34     52.74 o
  -2   3 -12      333.04      588.16     56.69 o
   2  -3  12      365.95      425.99     66.55 o
  -2   3 -12      365.95      612.20     60.63 o
   2  -3  12      365.95      191.11     61.23 o
  -2   3 -13     1854.30     1592.86     70.79 o
   2  -3  13     1854.30     1992.72     68.35 o
   2  -3  13     1854.30     1733.47     75.94 o
  -2   2  14      777.03      268.84     65.44 o
   2  -2 -14      707.14      569.06     71.77 o
   2  -2 -14      707.14      731.73     41.44 o
  -2   2  14      707.14      664.32     46.85 o
  -2   2  14      777.03      602.82     51.68 o
  -2   2  13      572.04      578.71     60.81 o
   2  -2 -13      572.04      601.73     55.95 o
   2  -2 -12     1026.77      958.61     53.65 o
  -2   2  12     1026.77     1068.52     42.91 o
  -2   2  12     1128.25     1080.71     72.20 o
  -2   2  12     1128.25      976.75     47.16 o
   2  -2 -12     1026.77      794.71     40.87 o
   2  -2 -12     1128.25      982.01     41.64 o
   2  -2 -11       82.73      278.62     40.99 o
  -2   2  11       82.73      307.92     64.58 o
  -2   2  10     3941.27     3703.24     41.49 o
   2  -2 -10     4330.81     4313.99     45.71 o
   2  -2 -10     3941.27     4045.93     63.54 o
  -2   2  10     4330.81     4481.98     65.46 o
  -2   2   9        0.18      166.55     53.98 o
   2  -2  -9        0.18      190.48     39.49 o
  -2   2   8      192.94      359.32     30.85 o
   2  -2  -8      192.94      144.96     48.23 o
  -2   2   8      212.01      145.53     31.84 o
  -2   2   8      212.01      197.47     28.58 o
   2  -2  -8      212.01      174.29     29.16 o
  -2   2   8      212.01      161.24     51.21 o
   2  -2  -7      388.70      377.82     31.74 o
  -2   2   7      317.16      235.27     34.53 o
   2  -2  -7      388.70      276.18     36.20 o
  -2   2   7      388.70      424.30     35.46 o
  -2   2   7      388.70      339.31     39.81 o
   2  -2  -6     3280.05     2724.24     31.76 o
   2  -2  -6     3604.24     3877.67     26.70 o
  -2   2   6     3604.24     4198.99     28.37 o
  -2   2   6     3604.24     3547.95     49.42 o
  -2   2   6     3604.24     3372.65     32.02 o
   2  -2  -6     3280.05     2901.35     33.67 o
  -2   2   6     3280.05     2822.17     30.19 o
  -2   2   6     3280.05     2706.06     34.65 o
  -2   2   5     8644.13     9382.33     42.00 o
   2  -2  -5     9498.47     8952.20     42.06 o
   2  -2  -5     8644.13     9292.77     59.96 o
  -2   2   5     9498.47     9654.48     35.85 o
  -2   2   5     8644.13     9390.05     36.74 o
  -2   2   5     9498.47    10240.48     37.93 o
  -2   2   5     9498.47     9836.07     47.26 o
   2  -2  -4      307.18      355.27     36.84 o
  -2   2   4      337.54      237.30     41.42 o
  -2   2   4      337.54      167.56     29.62 o
  -2   2   4      307.18      322.24     29.03 o
   2  -2  -4      307.18      477.14     73.73 o
  -2   2   4      307.18      365.35     44.48 o
  -2   2   4      307.18      565.38     41.61 o
   2  -2  -4      307.18      281.94     31.36 o
   2  -2  -3     1426.76     1481.62     42.04 o
  -2   2   3     1426.76     1487.30     35.83 o
  -2   2   3     1426.76     1512.41     45.25 o
  -2   2   3     1567.77     1118.29     30.15 o
   2  -2  -3     1426.76     1521.03     42.97 o
   2  -2  -2      631.44      549.17     24.80 o
  -2   2   2      631.44      897.72     44.16 o
  -2   2   2      574.65      429.88     65.14 o
   2  -2  -2      574.65      459.48     46.52 o
  -2   2   1     1612.60     1729.80     62.62 o
   2  -2  -1     1612.60     1526.20     44.76 o
   2  -2  -1     1771.98     1681.65     44.83 o
  -2   2   1     1612.60     1439.96     53.08 o
  -2   2   1     1612.60     1735.55     55.61 o
  -2   2   1     1771.98     1450.99     43.73 o
   2  -2  -1     1612.60     1820.12     68.73 o
   2  -2   0      322.43      433.01     48.26 o
  -2   2   0      322.43      387.84     58.44 o
   2  -2   1    18867.06    18095.34     61.38 o
  -2   2  -1    18867.06    18167.08     58.91 o
   2  -2   1    18867.06    17954.76     65.09 o
  -2   2  -1    18867.06    17740.30     58.28 o
  -2   2  -1    18867.06    18065.52     68.55 o
   2  -2   1    20731.79    22723.59     53.61 o
  -2   2  -1    20731.79    22091.36     74.51 o
  -2   2  -1    18867.06    18179.09     62.98 o
   2  -2   1    20731.79    22118.09     61.01 o
   2  -2   1    18867.06    17957.18     56.55 o
   2  -2   1    20731.79    22022.33     63.44 o
  -2   2  -2     2409.23     2222.64     43.73 o
   2  -2   2     2409.23     2224.19     50.90 o
  -2   2  -2     2409.23     1940.82     49.02 o
  -2   2  -2     2409.23     2222.65     46.46 o
   2  -2   2     2409.23     1852.16     42.37 o
  -2   2  -2     2409.23     2052.77     59.06 o
   2  -2   2     2409.23     2107.07     49.41 o
   2  -2   3     4339.05     3788.94     40.56 o
  -2   2  -3     4339.05     3642.04     56.53 o
  -2   2  -3     4339.05     3657.64     47.90 o
  -2   2  -3     4767.90     4330.33     42.03 o
  -2   2  -3     4767.90     4747.54     61.77 o
  -2   2  -3     4339.05     3678.52     50.76 o
   2  -2   3     4767.90     4264.26     48.58 o
  -2   2  -3     4339.05     3770.99     45.74 o
   2  -2   3     4767.90     4769.89     49.41 o
   2  -2   3     4767.90     4408.77     49.60 o
  -2   2  -3     4767.90     4382.76     45.78 o
  -2   2  -3     4767.90     4720.93     53.57 o
   2  -2   3     4767.90     4052.30     40.18 o
  -2   2  -4    11250.29    13729.66     54.67 o
   2  -2   4    11250.29    13740.99     59.33 o
  -2   2  -4    11250.29    13726.27     65.42 o
   2  -2   4    11250.29    13755.03     58.14 o
  -2   2  -4    11250.29    13613.38     60.45 o
  -2   2  -4    11250.29    13524.79     47.97 o
   2  -2   4    11250.29    13421.97     52.78 o
  -2   2  -4    11250.29    13332.99     50.60 o
   2  -2   5     2863.11     2452.01     41.57 o
  -2   2  -5     2863.11     2771.25     54.80 o
  -2   2  -5     2863.11     2602.12     49.17 o
   2  -2   5     2863.11     2455.54     37.46 o
   2  -2   5     3146.08     2985.21     55.11 o
  -2   2  -5     2863.11     2494.92     47.65 o
   2  -2   5     3146.08     2810.52     42.73 o
  -2   2  -5     3146.08     2505.16     41.67 o
  -2   2  -5     3146.08     2672.44     40.25 o
  -2   2  -5     3146.08     2668.87     43.13 o
  -2   2  -6       41.53      151.10     46.33 o
   2  -2   6       20.38      201.13     40.39 o
   2  -2   6       41.53      290.62     51.17 o
   2  -2   6       18.55      129.74     28.64 o
  -2   2  -7      724.79     1163.37     43.65 o
  -2   2  -7      659.60      903.55     38.67 o
   2  -2   7      724.79      751.02     41.35 o
   2  -2   7      659.60      782.74     44.93 o
   2  -2   8     2569.02     2360.12     49.45 o
  -2   2  -8     2569.02     2166.68     40.57 o
   2  -2   8     2822.93     1875.04     46.60 o
  -2   2  -9      294.64      381.19     39.02 o
   2  -2   9       83.09      132.17     44.58 o
   2  -2   9      294.64      214.01     60.60 o
  -2   2 -10      785.46      782.28     51.66 o
   2  -2  10      863.09      773.53     68.70 o
  -2   2 -10      863.09      665.00     42.35 o
   2  -2  10      785.46     1007.89     64.93 o
   2  -2  10      863.09      578.45     38.89 o
   2  -2  11      504.21      658.73     67.32 o
  -2   2 -11      504.21      534.85     70.21 o
   2  -2  11      504.21      484.76     77.27 o
  -2   2 -12      750.53      830.74     58.47 o
  -2   2 -12      824.71      671.21     52.00 o
   2  -2  12      750.53      850.52     71.58 o
  -2   2 -12      750.53      591.32     64.85 o
  -2   2 -12      750.53      994.70     62.26 o
  -2   2 -12      750.53      417.94     41.66 o
   2  -2  12      824.71      592.80     69.25 o
   2  -2  12      824.71      364.96     41.76 o
   2  -2  13      571.68      498.55     67.65 o
   2  -2  13      571.68      564.55     67.64 o
  -2   2 -13      571.68      299.54     61.45 o
   2  -2  14      284.26      157.38     62.35 o
  -2   2 -14      284.26      576.30     77.11 o
  -2   2 -14      258.69      203.11     55.78 o
   2  -2  14      284.26      294.04     66.29 o
  -2   1  14       49.33      -96.16     53.59 o
   2  -1 -14       44.89      116.58     61.80 o
   2  -1 -14       44.89       40.25     33.31 o
  -2   1  14       49.33     -118.44     64.40 o
   2  -1 -14       49.33       23.13     48.37 o
   2  -1 -13     2402.11     2507.17     65.89 o
  -2   1  13     2402.11     2854.42     77.86 o
  -2   1  13     2402.11     2394.61     59.36 o
  -2   1  12       37.48      186.90     62.74 o
  -2   1  12       34.11      152.16     44.39 o
  -2   1  12       37.48      172.59     43.61 o
   2  -1 -12       37.48      126.26     44.47 o
   2  -1 -12       34.11       93.36     37.20 o
   2  -1 -11      420.97      355.00     49.74 o
  -2   1  11      420.97      795.90     65.30 o
   2  -1 -10      688.47      660.88     40.59 o
   2  -1 -10      626.55      187.04     54.44 o
  -2   1  10      688.47      505.97     67.10 o
  -2   1  10      626.55      719.67     40.07 o
   2  -1  -9       27.90      289.55     46.55 o
  -2   1   9       27.90      -67.35     60.63 o
  -2   1   9       27.90      106.62     45.60 o
  -2   1   8      572.99      580.30     48.04 o
  -2   1   8      572.99      486.41     29.60 o
   2  -1  -8      521.45      690.28     56.77 o
   2  -1  -8      521.45      686.18     33.41 o
   2  -1  -8      572.99      449.29     28.54 o
   2  -1  -7       71.53      119.49     26.34 o
   2  -1  -7      367.24      266.87     43.58 o
  -2   1   7      367.24      440.06     61.28 o
  -2   1   7      367.24      377.46     43.42 o
  -2   1   6     7590.02     6182.96     29.23 o
   2  -1  -6     7590.02     7798.58     29.11 o
   2  -1  -6     8340.18     8951.92     36.12 o
  -2   1   6     8340.18    11735.37     38.18 o
  -2   1   5      104.94      247.57     39.97 o
   2  -1  -5      115.31      123.90     43.12 o
  -2   1   5      115.31      123.64     52.50 o
   2  -1  -5      104.94       42.90     53.21 o
  -2   1   4     2407.71     1741.98     50.36 o
   2  -1  -4     2407.71     1916.74     44.64 o
   2  -1  -4     2191.15     2330.70     67.65 o
  -2   1   4     2191.15     1762.86     44.42 o
   2  -1  -3       66.85      120.41     59.18 o
  -2   1   3       73.45      -60.54     50.95 o
  -2   1   3       66.85       19.85     49.97 o
   2  -1  -3       73.45      267.82     47.17 o
   2  -1  -1     6167.19     6673.67     61.99 o
  -2   1   1     6167.19     6727.82     55.74 o
   2  -1   2    14519.46    12715.77     48.40 o
  -2   1  -2    14519.46    13172.95     58.60 o
  -2   1  -2    14519.46    12884.43     53.77 o
   2  -1   3      712.27      456.93     43.18 o
  -2   1  -3      648.21      910.19     62.24 o
  -2   1  -3      712.27      555.54     53.32 o
   2  -1   3      712.27      873.17     38.51 o
  -2   1  -3      712.27      611.19     50.97 o
  -2   1  -3      648.21      391.66     37.66 o
  -2   1  -3      712.27      829.26     39.45 o
   2  -1   3      648.21      147.44     33.37 o
   2  -1   3      648.21      356.19     56.06 o
  -2   1  -3      712.27      640.58     53.18 o
  -2   1  -3      712.27      829.27     47.85 o
  -2   1  -3      648.21      712.06     55.97 o
  -2   1  -4      495.30      387.92     54.47 o
   2  -1   4      495.30      292.87     48.40 o
   2  -1   4      495.30      422.70     38.81 o
   2  -1   4      495.30      422.40     47.93 o
  -2   1  -4      495.30      350.87     59.11 o
  -2   1  -4      495.30      420.23     41.48 o
   2  -1   4      495.30      524.73     68.19 o
  -2   1  -4      495.30      355.64     58.22 o
   2  -1   5     7064.86     7358.94     52.15 o
   2  -1   5     6429.41     6142.65     43.85 o
   2  -1   5     7064.86     7731.77     35.41 o
   2  -1   5     7064.86     7905.18     62.47 o
   2  -1   5     6429.41     6231.88     57.35 o
  -2   1  -5     7064.86     6880.92     42.95 o
  -2   1  -5     7064.86     7000.87     44.54 o
  -2   1  -5     7064.86     6600.73     55.61 o
  -2   1  -5     7064.86     7200.10     39.37 o
  -2   1  -5     6429.41     6354.83     45.72 o
   2  -1   5     7064.86     7304.76     33.78 o
   2  -1   6       25.42      107.39     30.58 o
   2  -1   6       31.69       81.64     57.57 o
  -2   1  -6       31.69      393.34     57.66 o
  -2   1  -6       31.69      212.93     44.23 o
   2  -1   6       31.69      182.70     35.48 o
   2  -1   7      908.60      973.46     58.64 o
   2  -1   7      826.88      958.06     34.42 o
  -2   1  -7      826.88      716.94     42.89 o
   2  -1   7      826.88      615.33     45.19 o
  -2   1  -7      826.88     1134.48     42.94 o
  -2   1  -7      908.60      896.64     44.22 o
  -2   1  -8      803.48      903.19     41.54 o
   2  -1   8      803.48      941.31     52.14 o
   2  -1   8      882.89      790.35     54.76 o
   2  -1   9      215.79      266.07     59.04 o
  -2   1  -9      215.79      325.23     62.11 o
   2  -1  10      236.56      368.17     65.38 o
   2  -1  10      215.28      332.66     54.39 o
   2  -1  11      397.00      709.92     70.78 o
  -2   1 -11      397.00      611.13     39.05 o
   2  -1  11      397.00      601.01     61.55 o
  -2   1 -11      397.00      683.66     64.14 o
   2  -1  12     1432.64     1561.16     73.14 o
   2  -1  12     1574.24     1454.57     68.98 o
  -2   1 -12     1432.64     1271.01     54.44 o
  -2   1 -12     1432.64     1416.39     52.81 o
   2  -1  12     1574.24     1711.15     59.26 o
  -2   1 -12     1432.64     1265.11     51.54 o
  -2   1 -12     1574.24     1345.12     62.34 o
  -2   1 -13       56.47      193.98     62.80 o
   2  -1  13       56.47      240.09     63.69 o
   2  -1  13       56.47      213.33     62.14 o
  -2   1 -14      450.88      596.47     72.69 o
   2  -1  14      450.88     1209.47     81.23 o
   2  -1  14      450.88      302.17     77.54 o
   2  -1  14      410.33      462.23     72.84 o
  -2   1 -14      410.33      536.30     52.91 o
  -2   1 -14      410.33      350.40     58.65 o
   2   0 -14       11.74      155.13     49.79 o
   2   0 -14       10.68      297.22     52.17 o
  -2   0  14       11.74        4.08     61.11 o
  -2   0  14       11.74      211.32     47.43 o
  -2   0  13     1593.69     1967.48     67.47 o
  -2   0  13     1593.69     1924.04     74.23 o
   2   0 -13     1593.69     2021.63     72.87 o
  -2   0  12      340.46      730.25     60.72 o
   2   0 -12      309.84      433.10     39.59 o
   2   0 -12      340.46      148.67     47.07 o
   2   0 -12      309.84      266.58     55.84 o
  -2   0  11     2371.13     2239.92     68.73 o
   2   0 -11     2371.13     2320.88     50.17 o
  -2   0  10      704.26      590.56     31.79 o
  -2   0  10      773.86      802.65     68.14 o
   2   0 -10      773.86      861.60     41.21 o
   2   0 -10      704.26      604.92     47.59 o
   2   0  -9     2417.03     2584.74     50.61 o
  -2   0   9     2417.03     2513.54     49.46 o
  -2   0   8       92.39       28.70     34.41 o
   2   0  -8       92.39       74.51     55.75 o
   2   0  -8      101.52       85.12     32.66 o
  -2   0   8      101.52      110.15     41.71 o
  -2   0   8      101.52      110.00     52.54 o
   2   0  -7     2788.33     2732.62     48.56 o
   2   0  -7      916.41     1201.28     37.04 o
  -2   0   7     2788.33     2953.83     45.60 o
  -2   0   7     2788.33     2893.76     68.50 o
   2   0  -6     2743.40     2770.28     31.42 o
  -2   0   6     2743.40     2429.61     29.88 o
  -2   0   6     2743.40     2689.65     30.32 o
  -2   0   6     2496.65     2504.35     31.81 o
   2   0  -6     2496.65     2536.91     51.17 o
   2   0  -6     2496.65     2750.61     41.01 o
   2   0  -6     2496.65     2534.17     32.75 o
   2   0  -6     2743.40     2466.55     30.37 o
  -2   0   6     2743.40     2973.19     55.62 o
   2   0  -5     6542.76     7465.90     51.01 o
  -2   0   5     7189.42     7421.59     53.46 o
  -2   0   5     6542.76     7298.60     44.52 o
   2   0  -5     7189.42     7645.25     36.19 o
   2   0  -5     7189.42     7604.75     39.02 o
  -2   0   5     7189.42     7735.25     35.13 o
   2   0  -5     6542.76     7196.01     33.97 o
   2   0  -4     1861.88     2099.21     27.03 o
  -2   0   4     1694.41     1287.82     50.38 o
  -2   0   4     1861.88     1460.11     56.36 o
   2   0  -4     1694.41     1476.80     45.01 o
   2   0  -4     1861.88     1788.84     41.01 o
   2   0  -3        2.18      -92.75     46.38 o
   2   0  -3        1.98       15.05     53.38 o
  -2   0   3        2.18      223.65     52.03 o
  -2   0   3        1.98      129.80     47.13 o
  -2   0   2     8708.22    11730.34     71.11 o
   2   0  -2     8708.22    11534.96     70.33 o
   2   0   3     9371.99    10351.83     61.64 o
  -2   0  -3     9371.99     9698.20     54.74 o
  -2   0  -3     8529.02     7813.13     50.59 o
   2   0   3     9371.99     9341.53     42.87 o
   2   0   3     8529.02     8132.91     49.94 o
   2   0   3     9371.99     9649.82     48.76 o
  -2   0  -3     9371.99    10054.69     60.94 o
  -2   0  -3     8529.02     7353.72     44.41 o
  -2   0  -3     8529.02     7550.81     43.57 o
  -2   0  -3     9371.99     9206.95     45.35 o
   2   0   4     1855.89     1736.67     60.19 o
  -2   0  -4     1855.89     1854.53     68.90 o
   2   0   4     1855.89     1617.11     45.78 o
  -2   0  -4     1855.89     1777.32     41.99 o
  -2   0  -4     1855.89     1952.49     61.64 o
   2   0   4     1855.89     1737.77     67.26 o
  -2   0  -4     1855.89     1631.59     54.98 o
   2   0   4     1855.89     1537.28     52.12 o
   2   0   4     1855.89     1823.74     44.20 o
   2   0   5     1156.92     1917.42     29.15 o
   2   0   5     1052.86     1018.06     41.47 o
   2   0   5     1052.86     1035.74     44.57 o
   2   0   5     1156.92     1742.58     24.44 o
   2   0   5     1052.86     1073.61     47.97 o
  -2   0  -5     1052.86      979.09     41.01 o
   2   0   5     1052.86     1096.11     29.47 o
   2   0   5     1156.92     1406.28     53.87 o
  -2   0  -5     1156.92     1969.35     38.34 o
  -2   0  -5     1156.92     1318.09     45.13 o
  -2   0  -5     1156.92     1868.29     31.17 o
  -2   0  -5     1156.92     1249.15     44.82 o
   2   0   5     1156.92     1164.70     41.29 o
  -2   0  -5     1052.86      967.21     33.94 o
  -2   0  -5     1052.86     1107.11     44.61 o
   2   0   5     1156.92     2256.85     25.85 o
  -2   0  -6    11503.59    12425.31     66.59 o
   2   0   6    11503.59    12586.61     67.56 o
   2   0   6     4618.61     6838.76     27.16 o
   2   0   6     4618.61     3716.44     54.22 o
   2   0   6    11503.59    12231.28     43.56 o
  -2   0  -6    11503.59    12147.63     50.59 o
  -2   0  -7     3660.22     3424.61     41.22 o
   2   0   7     3660.22     2873.29     33.19 o
  -2   0  -7     3660.22     2842.16     39.55 o
   2   0   7     3660.22     3147.30     45.81 o
   2   0   7     4021.97     3713.95     53.72 o
   2   0   8      252.57      412.06     43.96 o
  -2   0  -8      252.57      428.92     35.46 o
   2   0   8      277.53      626.89     50.31 o
   2   0   9     2197.11     2304.59     51.62 o
  -2   0  -9     3532.55     3756.95     57.19 o
   2   0   9     3532.55     4306.93     57.41 o
   2   0  10        6.75      -19.48     24.89 o
   2   0  10        6.75       99.94     54.74 o
   2   0  10        6.15      -18.19     49.83 o
  -2   0 -10        6.15       19.58     33.34 o
  -2   0 -10        6.15      -27.52     41.93 o
  -2   0 -11     1673.33     2100.82     65.47 o
   2   0  11     1673.33     1507.59     71.25 o
  -2   0 -11     1673.33     1947.92     43.79 o
   2   0  11     1673.33     2242.56     64.07 o
   2   0  12      274.62      107.46     66.89 o
   2   0  12      301.76      331.77     63.38 o
  -2   0 -12      274.62      286.26     46.44 o
  -2   0 -12      274.62      640.19     46.43 o
  -2   0 -13      709.62     1071.51     61.06 o
   2   0  13      709.62      542.28     55.15 o
   2   0  13      709.62      763.04     69.80 o
  -2   0 -14      222.18      364.53     55.22 o
  -2   0 -14      202.19      366.44     50.68 o
  -2   0 -14      202.19      478.72     55.19 o
   2   0  14      202.19      556.36     73.12 o
   2   0  14      222.18      331.76     70.08 o
  -2   0 -15      111.52      623.62     71.68 o
   2   0  15      111.52     -107.18     68.21 o
   2   0  15      111.52      262.23     62.20 o
  -2  -1  13      589.51      584.69     71.27 o
  -2  -1  13      589.51      585.06     61.55 o
   2   1 -12      265.26      601.41     58.40 o
   2   1 -12      241.40      506.53     58.53 o
  -2  -1  12      265.26      573.08     60.26 o
   2   1 -12      241.40      286.94     50.30 o
   2   1 -12      241.40      470.73     44.61 o
   2   1 -12      241.40      269.19     41.51 o
   2   1 -11      681.26      633.64     54.84 o
  -2  -1  11      681.26      683.11     58.48 o
   2   1 -10      521.90      725.09     46.31 o
   2   1 -10      521.90     1061.01     36.76 o
   2   1 -10      573.48      579.89     37.39 o
  -2  -1  10      573.48      583.75     34.41 o
   2   1 -10      521.90      584.76     49.56 o
   2   1  -9     8974.67     9900.36     61.47 o
  -2  -1   9     8974.67    10052.46     60.74 o
  -2  -1   9     8974.67    10118.78     75.28 o
   2   1  -8     1287.30      964.88     28.84 o
   2   1  -8     1171.51      881.93     46.07 o
  -2  -1   8     1287.30     1017.56     30.41 o
   2   1  -7    11450.88    12387.55     56.12 o
  -2  -1   7    11450.88    12357.73     59.39 o
  -2  -1   7    11450.88    12377.58     71.10 o
   2   1  -6     2347.37     2273.93     37.87 o
   2   1  -6     2136.24     1889.30     33.97 o
  -2  -1   6     2136.24     2064.28     27.91 o
  -2  -1   6     2347.37     2327.03     51.29 o
   2   1  -6     2136.24     2282.61     40.27 o
   2   1  -6     2136.24     2103.36     37.52 o
   2   1  -6     2136.24     1911.71     31.34 o
  -2  -1   6     2347.37     2243.36     37.52 o
   2   1  -5     6429.74     7200.92     45.58 o
   2   1  -5     6429.74     6939.56     51.51 o
  -2  -1   5     6429.74     7364.21     46.21 o
   2   1  -5     7065.23     7053.53     43.16 o
  -2  -1   5     7065.23     7327.83     61.39 o
  -2  -1   5     7065.23     7236.27     38.14 o
   2   1  -5     7065.23     6827.56     35.68 o
  -2  -1   4        8.01      133.65     31.54 o
  -2  -1   4        7.29      187.66     38.48 o
   2   1  -4        7.29       -2.91     38.16 o
   2   1  -4        8.01       25.86     33.08 o
  -2  -1   4        8.01      248.14     36.94 o
   2   1  -4        8.01       75.34     38.96 o
  -2  -1   4        8.01       99.42     57.43 o
   2   1  -4        8.01      227.25     36.87 o
   2   1  -3      725.84     1682.41     51.97 o
   2   1  -3      797.58      777.96     36.34 o
  -2  -1   3      797.58      954.21     42.03 o
  -2  -1   3      797.58      999.37     67.68 o
   2   1  -3      797.58      854.73     50.91 o
  -2  -1   3      797.58      714.39     41.39 o
   2   1  -3      797.58      689.30     41.32 o
  -2  -1   3      725.84      806.41     40.57 o
   2   1  -2     2289.16     1973.73     59.62 o
  -2  -1   2     2289.16     2439.57     73.80 o
   2   1   3     1463.89     2380.13     52.54 o
  -2  -1  -3     1463.89     2240.97     64.43 o
   2   1   3     1608.57     2373.93     43.33 o
  -2  -1  -3     1463.89     1741.31     38.90 o
   2   1   3     1463.89     1972.09     48.76 o
   2   1   3     1463.89     2659.88     50.48 o
  -2  -1  -3     1608.57     4678.70     33.73 o
   2   1   3     1608.57     1452.79     63.97 o
  -2  -1  -3     1463.89     1663.56     38.68 o
   2   1   3     1463.89     1850.91     39.50 o
  -2  -1  -3     1608.57     2361.90     53.40 o
   2   1   3     1608.57     4250.04     31.67 o
  -2  -1  -3     1608.57     2709.83     53.44 o
  -2  -1  -4      159.92      -30.26     50.64 o
   2   1   4      159.92      489.24     56.26 o
  -2  -1  -4      159.92      209.58     59.85 o
  -2  -1  -4      159.92      201.83     46.06 o
   2   1   4      159.92      408.62     73.47 o
   2   1   4      159.92      262.10     48.65 o
  -2  -1  -5      132.56       91.40     40.18 o
  -2  -1  -5      145.67       16.77     43.32 o
  -2  -1  -5      132.56      127.75     41.04 o
   2   1   5      145.67      122.16     38.03 o
   2   1   5      145.67      184.71     48.63 o
  -2  -1  -5      145.67      111.65     23.58 o
  -2  -1  -5      132.56      180.24     57.20 o
  -2  -1  -5      132.56      113.56     38.58 o
  -2  -1  -5      132.56      -44.18     28.80 o
  -2  -1  -5      145.67      191.10     41.88 o
   2   1   5      145.67      110.37     26.13 o
   2   1   5      132.56       68.63     43.94 o
   2   1   5      132.56       40.64     45.53 o
   2   1   5      145.67      119.21     27.61 o
  -2  -1  -5      145.67        7.22     40.14 o
   2   1   5      132.56       14.10     19.93 o
  -2  -1  -6    38851.31    43886.27     61.29 o
   2   1   6    20099.50    23137.30     68.70 o
   2   1   6    38851.31    44050.66     55.93 o
  -2  -1  -6    18291.64    20390.25     65.92 o
   2   1   6    18291.64    20467.80     55.98 o
  -2  -1  -6    38851.31    44082.52     72.82 o
   2   1   6    38851.31    43959.75     73.53 o
   2   1   7     3202.68     3287.98     49.81 o
   2   1   7     3519.22     4901.07     61.75 o
  -2  -1  -7     3202.68     3096.10     34.32 o
   2   1   7     3519.22     4621.21     62.67 o
  -2  -1  -7     3202.68     4502.72     47.03 o
  -2  -1  -7     3202.68     3892.12     51.91 o
   2   1   8      566.71      644.30     41.17 o
  -2  -1  -8      566.71      607.62     47.71 o
   2   1   8      622.72      415.32     56.96 o
   2   1   8      566.71      546.69     33.75 o
   2   1   9     3407.21     3455.08     54.28 o
  -2  -1  -9     3407.21     3462.57     58.38 o
   2   1   9     1686.16     1559.69     53.73 o
  -2  -1  -9     3407.21     3239.73     46.70 o
   2   1  10      155.09       74.95     44.45 o
  -2  -1 -10      141.14      188.49     47.06 o
   2   1  10      155.09      184.88     18.79 o
   2   1  10      141.14      194.12     38.37 o
   2   1  10      155.09      280.95     55.00 o
  -2  -1 -11     3623.70     3876.08     44.59 o
   2   1  11     3623.70     3931.10     74.52 o
   2   1  11     3623.70     3802.26     64.60 o
  -2  -1 -11     3623.70     3941.28     65.44 o
  -2  -1 -12      280.31      254.20     38.09 o
   2   1  12      280.31      626.03     68.40 o
  -2  -1 -12      255.10      226.44     40.63 o
   2   1  12      255.10      250.99     42.12 o
   2   1  12      255.10      307.71     51.61 o
  -2  -1 -12      255.10      147.08     43.09 o
  -2  -1 -13     1789.13     2137.78     71.97 o
   2   1  13     1789.13     1938.31     66.06 o
   2   1  13     1789.13     1676.55     68.60 o
   2   1  14        4.57      269.70     73.36 o
  -2  -1 -14        4.57      -95.87     47.94 o
  -2  -1 -14        4.57       88.50     49.48 o
   2   1  14        5.02      -37.50     67.15 o
   2   1  15     1701.70     1956.26     73.86 o
  -2  -1 -15     1701.70     1744.39     72.34 o
   2   1  15     1701.70     1583.65     70.60 o
  -2  -2  13       28.43      211.70     72.77 o
   2   2 -13       28.43      255.94     75.37 o
  -2  -2  13       28.43      324.64     71.70 o
  -2  -2  12     1106.36      767.78     71.08 o
   2   2 -12     1106.36      828.66     48.36 o
   2   2 -12     1006.85      963.27     50.87 o
   2   2 -12     1006.85      911.72     49.68 o
   2   2 -12     1006.85     1142.44     59.48 o
   2   2 -12     1006.85     1016.03     44.76 o
  -2  -2  11      134.15      258.54     58.07 o
   2   2 -11      134.15      134.90     63.78 o
  -2  -2  10     1731.49     1368.66     75.67 o
   2   2 -10     1575.75     1263.30     51.09 o
  -2  -2  10     1731.49     1129.99     42.33 o
   2   2 -10     1731.49     1496.94     42.79 o
   2   2 -10     1575.75     1789.27     49.71 o
   2   2 -10     1575.75     1612.42     48.26 o
   2   2 -10     1575.75     1414.36     40.92 o
  -2  -2   9     5863.87     6621.76     76.37 o
  -2  -2   9     5863.87     6647.47     57.96 o
   2   2  -8      813.93      753.11     45.26 o
  -2  -2   8      894.38      784.83     54.30 o
   2   2  -8      894.38      794.56     43.49 o
  -2  -2   7     6760.01     6902.20     66.29 o
  -2  -2   7     6760.01     7099.94     54.54 o
   2   2  -6      217.82      336.79     36.07 o
  -2  -2   6      239.34      432.38     37.71 o
  -2  -2   6      239.34      448.99     48.42 o
   2   2  -6      217.82      390.86     27.70 o
   2   2  -6      217.82      359.26     37.82 o
  -2  -2   5     1723.89     1593.39     38.20 o
   2   2  -5     1568.84     1073.29     35.85 o
   2   2  -5     1723.89     1382.38     40.18 o
  -2  -2   5     1568.84     1489.98     34.23 o
  -2  -2   5     1723.89     1524.58     53.13 o
   2   2  -4     7360.80     7202.05     46.62 o
  -2  -2   4     8088.30     8118.14     40.40 o
   2   2  -4     8088.30     8654.37     46.50 o
   2   2  -4     8088.30     8545.87     36.72 o
   2   2  -4     7360.80     8412.39     44.59 o
   2   2  -4     7360.80     7605.07     34.55 o
  -2  -2   4     8088.30     8765.45     44.40 o
  -2  -2   4     8088.30     8256.95     53.46 o
  -2  -2   3     4336.37     4240.16     56.42 o
  -2  -2   3     4336.37     4429.56     27.72 o
  -2  -2   3     4336.37     4690.82     49.66 o
   2   2  -3     3946.34     3488.80     44.44 o
   2   2  -3     4336.37     4350.63     46.31 o
   2   2  -3     4336.37     4485.52     42.84 o
   2   2  -3     4336.37     4405.24     44.20 o
  -2  -2   3     3946.34     3321.43     36.44 o
   2   2  -2      688.38      648.41     59.17 o
  -2  -2   2      688.38      773.23     56.55 o
  -2  -2   2     1263.02     1148.76     62.05 o
  -2  -2   2     1263.02     1201.35     75.43 o
   2   2  -2     1263.02     1089.52     50.57 o
  -2  -2   2      688.38      862.75     29.83 o
   2   2  -1     2027.18     2812.93     58.63 o
  -2  -2   1     2027.18     2690.83     64.06 o
   2   2  -1     1844.85     2293.76     49.40 o
  -2  -2   1     1844.85     1732.72     40.79 o
  -2  -2  -3     6802.72     8482.49     65.16 o
  -2  -2  -3     6802.72     8463.79     49.29 o
   2   2   3     7475.07     9367.07     50.39 o
  -2  -2  -3     7475.07     9099.14     46.16 o
   2   2   3     6802.72     8462.99     54.22 o
   2   2   3     6802.72     8178.00     61.60 o
  -2  -2  -3     7475.07     9460.61     51.64 o
  -2  -2  -3     7475.07     9362.85     55.67 o
  -2  -2  -3     6802.72     8124.02     48.19 o
   2   2   3     7475.07     9373.91     58.31 o
   2   2   3     6802.72     8342.82     46.90 o
   2   2   3     7475.07     9096.20     46.12 o
   2   2   3     7475.07     8941.44     41.69 o
   2   2   4      167.66      -55.37     46.25 o
  -2  -2  -4      167.66      209.48     55.19 o
  -2  -2  -4      167.66      -16.93     45.87 o
  -2  -2  -4      167.66      157.79     60.71 o
   2   2   4      167.66      126.54     46.03 o
   2   2   4      167.66      182.48     57.21 o
   2   2   5       46.22      151.49     43.41 o
  -2  -2  -5       42.06      219.20     37.28 o
   2   2   5       42.06      -26.33     45.27 o
  -2  -2  -5       42.06       30.53     30.42 o
   2   2   5       42.06      100.28     28.69 o
  -2  -2  -5       46.22      218.81     48.13 o
  -2  -2  -5       42.06      -29.29     55.55 o
   2   2   5       46.22      -57.70     28.85 o
   2   2   5       46.22      132.33     59.09 o
  -2  -2  -5       46.22       39.48     40.22 o
  -2  -2  -5       46.22       60.55     36.49 o
   2   2   5       42.06      111.60     41.76 o
   2   2   5       42.06       39.51     40.72 o
  -2  -2  -6    29358.51    31449.53     68.25 o
   2   2   6    29358.51    30970.86     56.79 o
  -2  -2  -6    13988.00    13965.41     58.37 o
  -2  -2  -6    15370.51    13354.87     47.08 o
  -2  -2  -6    29358.51    31305.46     63.63 o
   2   2   6    13988.00    13256.31     50.95 o
   2   2   6    29358.51    31877.86     67.09 o
   2   2   6    15370.51    13666.44     52.27 o
   2   2   7       15.30      180.58     46.43 o
  -2  -2  -7       13.93      166.49     53.13 o
   2   2   7       15.30       10.82     35.68 o
  -2  -2  -7       13.93       13.34     43.63 o
  -2  -2  -7       13.93      -46.55     23.28 o
  -2  -2  -8      269.04      346.70     53.67 o
   2   2   8      269.04      229.88     40.95 o
   2   2   8      295.63      425.91     44.45 o
  -2  -2  -9     3818.69     4160.22     58.36 o
  -2  -2  -9     3818.69     3777.00     43.89 o
   2   2   9     3818.69     4195.47     59.65 o
   2   2   9     3818.69     3971.79     38.97 o
  -2  -2 -10      723.24      810.98     40.47 o
   2   2  10      723.24      756.35     43.62 o
  -2  -2 -10      723.24      596.04     43.26 o
  -2  -2 -10      723.24      864.25     45.72 o
   2   2  10      794.72      932.33     55.66 o
   2   2  11     2535.28     2354.15     52.17 o
  -2  -2 -11     2535.28     2297.86     60.52 o
  -2  -2 -11     2535.28     2410.62     45.74 o
   2   2  12      288.21      354.04     52.40 o
  -2  -2 -12      316.70      612.13     53.63 o
  -2  -2 -12      316.70      445.98     41.40 o
   2   2  12      316.70      280.59     61.13 o
  -2  -2 -12      288.21      290.79     49.59 o
  -2  -2 -12      288.21      159.53     63.89 o
   2   2  13     2539.39     2228.45     65.58 o
  -2  -2 -13     2539.39     2382.61     59.32 o
   2   2  13     2539.39     2555.04     59.81 o
  -2  -2 -13     2539.39     2891.62     46.89 o
   2   2  14      558.88      663.78     65.44 o
  -2  -2 -14      508.61      658.80     52.47 o
  -2  -2 -14      508.61      646.44     46.69 o
  -2  -2 -14      558.88      843.62     49.55 o
   2   2  15     1671.96     1759.14     74.37 o
  -2  -2 -15     1671.96     1697.44     61.49 o
  -2  -3  13       92.87      342.36     66.52 o
  -2  -3  13       92.87      373.36     76.44 o
  -2  -3  12     1143.98      971.03     69.80 o
   2   3 -12     1143.98      895.20     67.93 o
   2   3 -12     1041.08     1016.50     60.84 o
   2   3 -12     1041.08     1005.58     49.69 o
   2   3 -12     1041.08      997.21     53.66 o
  -2  -3  11      153.81     -109.14     63.92 o
   2   3 -11      153.81      275.97     55.43 o
  -2  -3  11      153.81      437.45     63.99 o
   2   3 -10      291.72      325.78     49.54 o
   2   3 -10      291.72      614.53     51.57 o
  -2  -3  10      320.55      321.30     36.63 o
   2   3 -10      320.55      233.98     40.21 o
  -2  -3  10      320.55       73.56     64.07 o
   2   3 -10      291.72      537.34     41.81 o
   2   3 -10      291.72      131.50     41.55 o
  -2  -3   9      193.76      242.85     57.66 o
   2   3  -9      193.76       19.05     61.06 o
  -2  -3   9      193.76      569.55     71.71 o
   2   3  -8     3275.10     3057.43     49.79 o
   2   3  -8     3598.79     3242.32     51.89 o
  -2  -3   8     3598.79     3313.31     63.11 o
  -2  -3   8     3275.10     2682.96     36.88 o
   2   3  -8     3275.10     3185.20     39.99 o
  -2  -3   7     2575.13     2813.04     68.14 o
  -2  -3   7     1379.81     2364.73     49.59 o
  -2  -3   6     1083.81      934.42     37.58 o
  -2  -3   6     1083.81     1038.14     49.24 o
   2   3  -6      986.32      919.70     31.71 o
  -2  -3   6      986.32      875.86     29.71 o
   2   3  -6      986.32     1025.29     36.07 o
   2   3  -6     1083.81      894.79     39.44 o
   2   3  -6      986.32      859.35     38.12 o
   2   3  -6      986.32      792.90     40.37 o
   2   3  -5      958.60      559.06     42.00 o
  -2  -3   5      958.60      781.18     51.86 o
  -2  -3   5      958.60      678.63     42.67 o
   2   3  -5      872.38      677.70     42.59 o
   2   3  -5      872.38      945.85     41.06 o
   2   3  -5      872.38      726.93     31.18 o
  -2  -3   5      872.38      894.77     27.53 o
   2   3  -4     3199.83     3184.77     42.07 o
   2   3  -4     3199.83     3279.34     36.64 o
  -2  -3   4     3516.09     3950.69     49.04 o
  -2  -3   4     3199.83     3009.38     30.49 o
   2   3  -4     3199.83     3359.15     32.01 o
   2   3  -4     3516.09     3893.59     50.13 o
   2   3  -3     4703.10     4952.37     54.87 o
  -2  -3   3     5167.94     5737.31     59.69 o
   2   3  -3     5167.94     5810.82     49.55 o
   2   3  -3     4703.10     4780.56     45.29 o
  -2  -3   3     4703.10     5290.30     34.83 o
   2   3  -3     5167.94     5660.22     48.70 o
   2   3  -3     4703.10     5487.65     43.42 o
   2   3  -2     2404.29     2156.39     44.47 o
  -2  -3   2     1662.37     1678.92     46.76 o
  -2  -3   2     1662.37     1791.83     34.66 o
   2   3  -2     2404.29     2121.69     56.90 o
   2   3  -1     4695.76     4883.92     54.37 o
  -2  -3   1     4273.39     3639.65     41.68 o
   2   3  -1     4273.39     4877.14     54.91 o
  -2  -3   1     4695.76     4443.34     45.58 o
  -2  -3   1     4695.76     4677.54     41.43 o
  -2  -3   1     4695.76     4183.67     47.11 o
   2   3   0      324.29      495.70     60.51 o
   2   3   0      324.29      395.23     58.80 o
   2   3   0      324.29      524.68     58.09 o
  -2  -3   0      324.29      287.75     53.75 o
  -2  -3   0      324.29      248.96     58.71 o
  -2  -3   0      324.29      243.85     47.82 o
   2   3   1    42042.13    43435.09     70.45 o
   2   3   1    42042.13    43833.50     62.21 o
  -2  -3  -1    42042.13    43189.94     67.25 o
  -2  -3  -1    42042.13    43297.89     61.77 o
   2   3   1    42042.13    43002.69     62.77 o
  -2  -3  -2    14369.93    12846.38     52.09 o
   2   3   2    14369.93    12719.83     49.30 o
   2   3   2    14369.93    12828.85     59.81 o
  -2  -3  -2    14369.93    13203.83     61.34 o
   2   3   2    14369.93    12797.39     56.62 o
   2   3   3     5399.77     5228.17     55.51 o
   2   3   3     4914.08     6027.75     58.81 o
  -2  -3  -3     5399.77     5122.93     56.51 o
   2   3   3     5399.77     5067.47     49.22 o
  -2  -3  -3     4914.08     4873.28     49.62 o
  -2  -3  -3     5399.77     5250.07     48.95 o
  -2  -3  -3     4914.08     5130.09     54.97 o
   2   3   3     4914.08     4681.59     50.87 o
   2   3   3     4914.08     5184.54     61.93 o
   2   3   4     1810.25     1979.89     44.99 o
   2   3   4     1810.25     1634.22     50.71 o
   2   3   4     1810.25     1708.63     61.71 o
   2   3   4     1810.25     1584.60     62.32 o
  -2  -3  -4     1810.25     1772.42     44.87 o
  -2  -3  -4     1810.25     1658.21     50.84 o
  -2  -3  -4     1810.25     1946.37     59.98 o
   2   3   5      361.08      537.62     42.03 o
   2   3   5      328.60      519.31     42.98 o
  -2  -3  -5      361.08      210.49     45.81 o
  -2  -3  -5      328.60      278.13     32.75 o
  -2  -3  -5      328.60        9.30     53.96 o
  -2  -3  -5      328.60      194.31     38.66 o
  -2  -3  -5      361.08      229.05     46.01 o
   2   3   5      328.60      407.86     42.32 o
   2   3   5      361.08      233.46     30.09 o
  -2  -3  -5      361.08      347.22     27.43 o
   2   3   5      361.08      175.36     24.74 o
  -2  -3  -5      361.08      484.74     39.26 o
   2   3   5      328.60       84.83     20.64 o
  -2  -3  -5      328.60      171.24     31.25 o
   2   3   5      361.08      425.13     44.19 o
   2   3   5      361.08      287.72     36.57 o
   2   3   5      328.60      268.49     47.18 o
  -2  -3  -6    38896.79    43949.39     75.48 o
  -2  -3  -6    38896.79    43659.32     67.42 o
   2   3   6    20605.15    24403.21     61.36 o
  -2  -3  -6    18751.81    18069.88     71.86 o
  -2  -3  -6    20605.15    23908.56     61.60 o
   2   3   6    38896.79    43920.44     72.40 o
   2   3   6    20605.15    25184.55     36.35 o
  -2  -3  -7      350.52       80.44     51.62 o
   2   3   7      385.16      312.24     31.61 o
  -2  -3  -7      350.52      328.54     34.85 o
   2   3   7      385.16      308.56     35.58 o
  -2  -3  -8      287.52      298.09     40.95 o
   2   3   8      287.52      186.51     26.32 o
  -2  -3  -8      261.66      118.77     49.92 o
   2   3   8      287.52      210.93     42.95 o
   2   3   9      169.14      167.61     39.14 o
  -2  -3  -9      323.07      232.95     44.93 o
  -2  -3  -9      323.07      381.15     54.76 o
  -2  -3  -9      153.93       65.02     44.94 o
   2   3   9      323.07      599.55     52.44 o
  -2  -3 -10     4036.72     4111.49     55.86 o
  -2  -3 -10     4435.69     4223.61     42.32 o
   2   3  10     4435.69     4132.00     51.66 o
   2   3  10     4036.72     4029.00     42.98 o
   2   3  10     4036.72     3828.37     50.39 o
  -2  -3 -11      467.03      488.93     56.03 o
   2   3  11      467.03      759.53     63.35 o
   2   3  11      467.03      886.94     55.30 o
   2   3  12     2571.84     2495.75     50.60 o
  -2  -3 -12     2571.84     2437.43     62.06 o
  -2  -3 -12     2571.84     2371.96     45.91 o
  -2  -3 -12     2571.84     2712.12     49.77 o
   2   3  12     2571.84     2878.31     57.93 o
  -2  -3 -12     2826.03     3526.29     56.77 o
  -2  -3 -12     2826.03     3092.58     52.23 o
   2   3  12     2826.03     2715.32     65.96 o
  -2  -3 -13      963.70      782.35     64.66 o
   2   3  13      963.70      850.46     75.25 o
  -2  -3 -13      963.70      917.31     46.43 o
   2   3  13      963.70     1039.98     60.78 o
  -2  -3 -14      552.75      771.34     75.69 o
   2   3  14      552.75      577.54     47.27 o
   2   3  14      607.38      639.65     61.51 o
   2   3  14      552.75      508.37     48.99 o
  -2  -3 -15      297.00      488.85     57.10 o
   2   3  15      297.00      270.70     72.84 o
   2   3  15      297.00      325.48     58.59 o
   2   3  16       39.76       26.01     55.41 o
  -2  -3 -16       36.18      178.16     63.49 o
   2   3  16       39.76       83.15     59.74 o
   2   4 -12      358.21      533.31     53.45 o
  -2  -4  12      393.61      412.04     68.58 o
   2   4 -12      358.21      383.04     71.21 o
   2   4 -12      393.61      579.42     46.03 o
   2   4 -12      358.21      466.02     42.58 o
   2   4 -11     1847.22     1930.72     66.74 o
  -2  -4  11     1847.22     1582.77     68.39 o
  -2  -4  11     1847.22     1452.91     63.66 o
   2   4 -10      250.02      212.23     52.40 o
   2   4 -10      250.02      164.80     39.34 o
   2   4 -10      274.73      328.53     56.78 o
  -2  -4  10      274.73      463.83     56.86 o
  -2  -4  10      274.73      359.51     70.76 o
   2   4  -9       89.68      295.80     66.47 o
  -2  -4   9       89.68      328.40     73.38 o
  -2  -4   9       89.68      276.69     57.66 o
  -2  -4   8     2784.32     2732.87     62.67 o
   2   4  -8     2533.88     2159.65     53.37 o
   2   4  -8     2533.88     2144.96     33.86 o
   2   4  -8     2533.88     1964.24     38.05 o
   2   4  -8     2784.32     2273.77     45.28 o
   2   4  -8     2533.88     2269.03     47.32 o
  -2  -4   8     2784.32     2419.40     47.78 o
  -2  -4   7      445.80      676.80     68.13 o
   2   4  -6      420.45      471.35     41.57 o
   2   4  -6      462.00      431.41     41.73 o
  -2  -4   6      462.00      627.88     51.32 o
  -2  -4   6      462.00      496.39     41.79 o
  -2  -4   5        0.72      206.84     49.94 o
   2   4  -5        0.66      223.76     43.09 o
   2   4  -5        0.66      204.12     29.44 o
  -2  -4   5        0.72       74.02     41.81 o
   2   4  -5        0.72      159.16     46.94 o
   2   4  -4     1610.21     1530.37     38.16 o
   2   4  -4     1769.35     1891.66     46.16 o
   2   4  -4     1610.21     1533.51     33.06 o
  -2  -4   4     1769.35     1710.27     46.62 o
  -2  -4   4     1769.35     1646.97     45.51 o
   2   4  -3     6061.45     5801.56     46.87 o
   2   4  -3     6061.45     6087.12     51.28 o
  -2  -4   3     6061.45     6556.89     52.26 o
   2   4  -3     5516.25     6267.45     44.81 o
  -2  -4   3     5516.25     6031.96     38.32 o
  -2  -4   3     5516.25     5931.27     42.52 o
   2   4  -3     5516.25     6170.56     55.71 o
  -2  -4   3     6061.45     6292.21     50.60 o
   2   4  -3     5516.25     6532.88     53.94 o
   2   4  -2     3592.21     2673.06     52.83 o
  -2  -4   2     3947.25     3477.55     40.91 o
   2   4  -2     7283.70     7067.06     69.36 o
  -2  -4   2     3947.25     3486.91     46.32 o
  -2  -4   2     7283.70     7163.43     62.58 o
  -2  -4   2     3592.21     2717.26     39.32 o
   2   4  -1     8714.52     8507.73     55.99 o
  -2  -4   1     8714.52     8018.81     47.12 o
   2   4  -1     8714.52     8018.32     42.34 o
  -2  -4   1     8714.52     7776.96     48.56 o
  -2  -4   1     7930.69     6404.37     42.48 o
  -2  -4   1     7930.69     6160.57     34.69 o
   2   4  -1     7930.69     6985.92     52.52 o
  -2  -4   1     7930.69     6280.49     40.99 o
  -2  -4   1     8714.52     8847.17     51.64 o
  -2  -4   1     8714.52     9273.22     58.73 o
  -2  -4   1     8714.52     8572.36     43.94 o
   2   4  -1     8714.52     8747.69     57.93 o
   2   4  -1     8714.52     8607.40     50.41 o
   2   4  -1     7930.69     6942.90     53.90 o
   2   4   0     2274.66     2580.75     60.16 o
  -2  -4   0     2274.66     2862.62     55.06 o
  -2  -4   0     2274.66     2415.39     49.05 o
   2   4   0     2274.66     2490.81     55.46 o
   2   4   0     2274.66     2249.69     42.56 o
  -2  -4   0     2274.66     2685.01     51.31 o
  -2  -4   0     2274.66     2657.21     47.19 o
  -2  -4   0     2274.66     2849.73     49.11 o
  -2  -4  -1     1023.31     1372.03     47.33 o
  -2  -4  -1     1023.31     1246.00     54.61 o
  -2  -4  -1     1124.44     1360.41     56.15 o
   2   4   1     1124.44     1495.55     60.26 o
  -2  -4  -1     1124.44     1347.61     47.81 o
  -2  -4  -1     1124.44     1284.96     45.03 o
  -2  -4  -1     1124.44     1226.19     43.86 o
  -2  -4  -1     1023.31     1128.67     49.60 o
   2   4   1     1124.44     1314.77     50.68 o
   2   4   1     1023.31     1316.78     61.26 o
   2   4   1     1023.31     1274.52     62.00 o
  -2  -4  -2     2445.13     2001.03     42.05 o
  -2  -4  -2     2445.13     2248.30     66.34 o
   2   4   2     2445.13     1870.71     52.00 o
   2   4   2     2445.13     1895.90     55.49 o
  -2  -4  -2     2445.13     2095.94     43.37 o
   2   4   2     2445.13     2132.73     45.86 o
   2   4   2     2445.13     2305.50     58.22 o
  -2  -4  -3     1486.78     1754.84     42.93 o
   2   4   3     1486.78     1523.81     49.47 o
   2   4   3     1486.78     1467.84     48.94 o
  -2  -4  -3     1486.78     1321.71     47.61 o
   2   4   3     1486.78     1253.61     43.75 o
   2   4   3     1633.73     1476.05     48.46 o
   2   4   3     1486.78     1763.52     46.23 o
  -2  -4  -3     1486.78     1748.21     61.96 o
  -2  -4  -3     1633.73     1286.07     37.16 o
  -2  -4  -3     1633.73     1709.50     47.56 o
  -2  -4  -3     1633.73     1560.11     57.59 o
   2   4   3     1486.78     1464.28     58.52 o
   2   4   3     1633.73     1966.61     56.55 o
   2   4   3     1633.73     2002.62     60.62 o
   2   4   3     1633.73     1650.61     54.17 o
   2   4   4      486.01      183.70     48.56 o
   2   4   4      486.01      178.05     53.02 o
  -2  -4  -4      486.01      169.61     50.83 o
  -2  -4  -4      486.01      391.70     36.83 o
   2   4   4      486.01      390.06     40.59 o
   2   4   4      486.01      217.25     37.70 o
   2   4   5     3827.17     3694.82     38.59 o
   2   4   5     3827.17     4030.82     41.92 o
   2   4   5     3482.93     3468.99     39.25 o
  -2  -4  -5     3482.93     3544.47     39.86 o
  -2  -4  -5     3482.93     3589.11     55.78 o
   2   4   5     3482.93     3497.74     43.89 o
  -2  -4  -5     3827.17     3692.69     36.86 o
   2   4   5     3827.17     3828.18     43.63 o
  -2  -4  -5     3482.93     3117.44     37.69 o
   2   4   5     3827.17     3477.09     38.19 o
  -2  -4  -5     3482.93     3712.75     32.74 o
   2   4   5     3482.93     2950.59     46.46 o
  -2  -4  -5     3482.93     3182.44     41.45 o
  -2  -4  -5     3827.17     3742.62     38.74 o
   2   4   5     3482.93     2991.56     36.08 o
  -2  -4  -5     3827.17     3877.39     49.39 o
  -2  -4  -6    11768.65    12269.62     61.25 o
   2   4   6    11768.65    11920.40     56.92 o
  -2  -4  -6     6884.98     6898.39     54.07 o
  -2  -4  -6     7565.46     8093.89     46.89 o
   2   4   6     7565.46     9618.07     40.25 o
  -2  -4  -7     6575.23     6941.46     52.48 o
  -2  -4  -7     5983.82     6407.80     48.94 o
  -2  -4  -7     5983.82     5933.11     58.81 o
   2   4   7     6575.23     6782.73     49.43 o
   2   4   7     6575.23     7383.30     49.68 o
   2   4   8       33.22      -85.75     46.51 o
  -2  -4  -8       33.22      -22.27     37.82 o
  -2  -4  -8       33.22       73.07     32.75 o
  -2  -4  -8       30.23      215.85     53.41 o
   2   4   9     2226.62     2354.92     29.48 o
  -2  -4  -9     3857.75     3898.76     58.03 o
   2   4   9     2226.62     2267.99     49.59 o
   2   4   9     3857.75     4073.69     55.72 o
  -2  -4 -10      775.90      822.81     53.78 o
   2   4  10      852.58      673.59     41.92 o
  -2  -4 -10      852.58      925.31     39.93 o
   2   4  10      852.58      791.15     29.81 o
  -2  -4 -10      852.58      849.88     44.18 o
   2   4  11      505.24      595.22     53.31 o
   2   4  11      505.24      620.37     56.26 o
  -2  -4 -11      505.24      516.93     53.43 o
  -2  -4 -11      505.24      589.42     49.01 o
   2   4  11      505.24      673.56     60.36 o
   2   4  12     3028.95     3094.48     46.24 o
   2   4  12     2756.51     3070.94     54.23 o
   2   4  12     2756.51     2972.42     64.05 o
   2   4  12     3028.95     2778.93     55.47 o
  -2  -4 -12     3028.95     2566.79     47.87 o
  -2  -4 -12     2756.51     2708.67     68.70 o
  -2  -4 -12     3028.95     2953.42     55.56 o
   2   4  12     3028.95     2678.42     36.65 o
  -2  -4 -13       31.58      300.49     53.00 o
   2   4  13       31.58      224.85     63.50 o
   2   4  13       31.58      305.71     62.54 o
  -2  -4 -13       31.58      317.21     59.05 o
  -2  -4 -14     2166.03     1995.19     56.14 o
   2   4  14     1971.20     1376.47     49.53 o
   2   4  14     1971.20     2089.03     54.50 o
  -2  -4 -14     1971.20     1690.86     76.04 o
  -2  -4 -14     1971.20     2179.05     53.93 o
   2   4  14     2166.03     1850.88     41.07 o
   2   4  14     2166.03     1495.74     64.25 o
   2   4  15       25.14      205.85     67.19 o
   2   4  15       25.14      128.14     65.17 o
   2   4  15       25.14      338.12     57.98 o
  -2  -4 -15       25.14      230.86     58.17 o
   2   4  16       82.16      219.28     44.44 o
   2   4  16       82.16      184.67     64.65 o
   2   5 -11     1807.76     1667.97     62.28 o
  -2  -5  11     1807.76     1644.41     66.18 o
   2   5 -10        1.01       31.67     59.26 o
   2   5 -10        1.01      -79.62     47.84 o
   2   5 -10        1.01      308.81     57.88 o
  -2  -5  10        1.11       73.12     68.49 o
  -2  -5  10        1.11       60.16     59.60 o
  -2  -5   9     3091.47     3128.29     71.16 o
  -2  -5   9     3091.47     3214.21     65.46 o
   2   5  -8      916.58      970.74     45.36 o
  -2  -5   8     1007.17     1184.28     63.11 o
   2   5  -8     1007.17     1136.39     63.53 o
   2   5  -8      916.58      823.69     54.23 o
   2   5  -8      916.58      844.94     56.02 o
  -2  -5   8     1007.17     1056.72     56.98 o
  -2  -5   7     1821.60     1902.64     74.31 o
   2   5  -6      449.55      403.77     45.82 o
  -2  -5   6      449.55      575.43     47.25 o
   2   5  -6      409.12      416.49     48.76 o
  -2  -5   6      449.55      455.11     53.07 o
   2   5  -5      547.35      865.40     40.23 o
   2   5  -5      547.35      721.88     36.89 o
  -2  -5   5      601.45      751.04     47.29 o
   2   5  -5      601.45      464.45     43.06 o
  -2  -5   5      601.45      611.93     44.78 o
   2   5  -5      601.45      347.10     47.70 o
   2   5  -4     4346.29     3782.12     43.08 o
   2   5  -4     4346.29     3636.08     53.69 o
   2   5  -4     4346.29     3842.63     45.98 o
   2   5  -4     4775.86     4772.98     55.72 o
  -2  -5   4     4775.86     4691.58     51.02 o
  -2  -5   4     4775.86     4533.54     59.73 o
  -2  -5   3       52.50       96.56     43.11 o
  -2  -5   3       52.50      217.22     54.44 o
   2   5  -3       52.50       53.63     48.86 o
   2   5  -3       52.50      203.84     35.73 o
   2   5  -3       47.78       98.95     52.61 o
   2   5  -3       47.78       58.77     39.21 o
  -2  -5   3       47.78      180.70     31.45 o
   2   5  -3       47.78      204.60     44.97 o
  -2  -5   3       47.78      220.57     37.95 o
  -2  -5   2     1269.23      930.87     29.09 o
  -2  -5   2     2907.26     2785.89     55.32 o
   2   5  -2     2907.26     3067.45     61.66 o
  -2  -5   2     2907.26     3517.04     62.36 o
   2   5  -2     1394.67     1535.34     34.04 o
  -2  -5   2     1269.23      900.06     32.60 o
  -2  -5   1     1395.70     1530.09     37.18 o
   2   5  -1     1533.64     1789.32     40.11 o
  -2  -5   1     1533.64     1746.85     51.02 o
   2   5  -1     1533.64     1996.31     59.10 o
   2   5  -1     1533.64     1548.91     37.89 o
  -2  -5   1     1533.64     1865.67     47.98 o
   2   5  -1     1533.64     1530.20     53.76 o
   2   5  -1     1395.70     1597.62     51.77 o
   2   5  -1     1395.70     1375.32     51.36 o
  -2  -5   1     1395.70     1437.12     37.92 o
  -2  -5   0     5441.10     5266.86     50.22 o
   2   5   0     5441.10     5266.31     57.10 o
  -2  -5   0     5441.10     5269.71     48.77 o
   2   5   0     5441.10     4700.50     43.09 o
   2   5   0     5441.10     5016.98     61.04 o
  -2  -5   0     5441.10     5045.93     54.21 o
   2   5   0     5441.10     4911.31     49.69 o
  -2  -5  -1      110.96      -63.29     54.58 o
   2   5   1      121.93       48.08     42.31 o
   2   5   1      121.93      -14.91     52.22 o
   2   5   1      121.93      395.32     50.57 o
  -2  -5  -1      121.93      147.72     55.65 o
  -2  -5  -1      110.96      231.99     44.52 o
  -2  -5  -1      110.96      228.13     46.20 o
  -2  -5  -1      121.93      141.76     39.01 o
   2   5   1      110.96      -26.57     60.86 o
   2   5   1      121.93      299.48     48.38 o
   2   5   1      110.96      108.72     49.67 o
  -2  -5  -1      121.93       23.91     41.52 o
  -2  -5  -1      121.93      -47.00     42.50 o
  -2  -5  -1      121.93      289.08     41.78 o
  -2  -5  -2     1145.38      867.54     35.75 o
  -2  -5  -2     1145.38     1075.50     41.20 o
   2   5   2     1145.38      757.77     37.82 o
   2   5   2     1145.38     1114.77     49.65 o
   2   5   2     1145.38     1079.53     58.06 o
  -2  -5  -2     1145.38      679.19     38.26 o
  -2  -5  -2     1145.38      733.16     53.90 o
   2   5   2     1145.38     1205.82     55.90 o
   2   5   3     2567.68     2540.94     47.06 o
  -2  -5  -3     2567.68     2211.92     36.42 o
   2   5   3     2336.73     2204.57     40.24 o
   2   5   3     2336.73     1812.12     52.03 o
   2   5   3     2567.68     2396.39     43.25 o
  -2  -5  -3     2567.68     2132.82     40.86 o
  -2  -5  -3     2336.73     1873.21     43.26 o
  -2  -5  -3     2336.73     1616.73     46.96 o
   2   5   3     2567.68     2174.23     52.82 o
  -2  -5  -3     2567.68     2690.10     58.82 o
   2   5   3     2567.68     2272.10     52.38 o
  -2  -5  -3     2336.73     2276.33     51.63 o
   2   5   3     2336.73     1828.40     44.48 o
  -2  -5  -3     2336.73     2146.07     48.96 o
   2   5   3     2336.73     1905.87     60.03 o
  -2  -5  -3     2567.68     1872.15     38.77 o
  -2  -5  -4    11313.77    13608.63     43.68 o
  -2  -5  -4    11313.77    13559.45     54.62 o
   2   5   4    11313.77    13690.64     60.90 o
  -2  -5  -4    11313.77    13706.91     63.33 o
   2   5   4    11313.77    13864.14     65.32 o
   2   5   4    11313.77    13921.46     63.21 o
   2   5   5     5509.68     5171.73     41.26 o
   2   5   5     5509.68     5268.65     48.96 o
  -2  -5  -5     5509.68     4963.05     37.16 o
   2   5   5     5509.68     5379.02     57.21 o
  -2  -5  -5     6054.23     6004.05     43.05 o
   2   5   5     6054.23     5021.80     39.84 o
  -2  -5  -5     5509.68     5195.73     61.10 o
  -2  -5  -5     6054.23     5879.28     53.31 o
   2   5   5     6054.23     5146.83     43.50 o
  -2  -5  -5     6054.23     4736.86     32.91 o
   2   5   5     6054.23     5250.67     43.74 o
  -2  -5  -6        4.12      273.79     39.87 o
   2   5   6       29.54      195.22     52.07 o
   2   5   6        4.12       17.04     29.95 o
  -2  -5  -6        4.12       89.21     24.38 o
   2   5   6        4.12      135.35     35.40 o
   2   5   7     3161.18     3448.42     38.74 o
  -2  -5  -7     3161.18     2704.61     40.32 o
  -2  -5  -7     3161.18     2864.62     47.41 o
   2   5   7     3161.18     2377.34     38.48 o
   2   5   7     3161.18     2281.33     39.82 o
  -2  -5  -7     2876.84     2492.26     50.78 o
  -2  -5  -8      212.51      276.21     46.89 o
   2   5   8      233.52      347.19     27.71 o
  -2  -5  -8      233.52      342.59     31.67 o
   2   5   8      233.52      249.69     36.62 o
  -2  -5  -8      233.52      251.69     45.19 o
   2   5   9     1891.15     1863.38     52.54 o
   2   5   9     3425.65     3596.88     54.70 o
   2   5   9     1891.15     2470.30     34.56 o
  -2  -5  -9     3425.65     3367.96     54.26 o
  -2  -5  -9     1721.05     1482.68     49.69 o
   2   5  10       49.55       48.79     47.99 o
  -2  -5 -10       49.55      201.56     34.56 o
  -2  -5 -10       45.09      150.53     20.27 o
   2   5  10       49.55      110.36     28.12 o
  -2  -5 -10       49.55       19.77     43.12 o
  -2  -5 -10       45.09      140.33     52.35 o
   2   5  11     2590.23     2869.10     54.36 o
   2   5  11     2590.23     2614.10     62.93 o
   2   5  11     2590.23     2680.99     57.58 o
  -2  -5 -11     2590.23     2782.46     57.47 o
  -2  -5 -11     2590.23     2791.79     56.43 o
   2   5  12     1070.22      787.87     29.93 o
  -2  -5 -12     1070.22     1157.76     54.67 o
   2   5  12     1070.22     1039.36     40.97 o
  -2  -5 -12      973.96     1070.13     66.92 o
   2   5  12     1070.22      996.01     58.98 o
   2   5  12      973.96     1254.03     48.12 o
   2   5  12      973.96      978.97     50.11 o
  -2  -5 -13      978.30      966.11     62.80 o
   2   5  13      978.30      952.70     60.06 o
   2   5  13      978.30     1150.11     60.40 o
   2   5  13      978.30     1065.32     56.30 o
  -2  -5 -13      978.30     1161.99     57.42 o
   2   5  14     1153.56     1258.62     71.58 o
   2   5  14     1153.56     1019.64     34.38 o
  -2  -5 -14     1153.56     1243.14     56.93 o
  -2  -5 -14     1049.81     1175.50     68.57 o
  -2  -5 -14     1153.56     1377.71     54.92 o
   2   5  15       24.75      173.64     56.19 o
   2   5  15       24.75      284.86     57.12 o
  -2  -5 -15       24.75      240.06     56.88 o
  -2  -5 -16       40.86     -120.23     61.67 o
  -2  -5 -16       40.86      304.52     65.99 o
   2   5  16       44.90      199.76     69.26 o
   2   5  16       44.90      -35.54     33.82 o
   2   6 -11      910.84     1099.02     68.73 o
  -2  -6  11      910.84     1076.68     62.66 o
   2   6 -10      141.78      152.31     61.25 o
  -2  -6  10      141.78      150.17     69.97 o
  -2  -6  10      141.78      278.30     51.91 o
   2   6 -10      129.02      132.32     55.19 o
   2   6 -10      129.02       23.65     55.36 o
   2   6 -10      129.02       27.94     49.55 o
  -2  -6   9     2010.43     1793.82     60.51 o
   2   6  -9     2010.43     2006.15     62.35 o
  -2  -6   9     2010.43     2103.89     73.25 o
   2   6  -8      335.68      467.35     58.32 o
   2   6  -8      305.48      329.46     55.46 o
   2   6  -8      305.48      268.64     48.98 o
  -2  -6   8      335.68      539.14     56.42 o
   2   6  -8      305.48      132.48     43.32 o
  -2  -6   6        9.90       10.11     59.17 o
   2   6  -6        9.90     -115.80     57.90 o
  -2  -6   6        9.90     -100.54     52.52 o
   2   6  -6        9.90       75.99     57.08 o
   2   6  -6        9.01      146.05     60.70 o
  -2  -6   5     1870.34     1701.59     52.01 o
  -2  -6   5     1870.34     2174.73     53.69 o
   2   6  -5     1870.34     1969.44     56.15 o
   2   6  -5     1702.11     2289.47     54.13 o
   2   6  -5     1870.34     1844.14     31.31 o
   2   6  -5     1702.11     1734.07     40.56 o
  -2  -6   4      846.01      999.89     55.07 o
   2   6  -4      769.91      730.44     42.27 o
   2   6  -4      846.01      764.02     28.90 o
   2   6  -4      846.01      556.19     42.78 o
   2   6  -4      769.91      760.97     46.04 o
   2   6  -4      769.91      827.00     43.57 o
  -2  -6   4      846.01     1005.17     47.50 o
   2   6  -4      846.01     1171.68     47.64 o
   2   6  -3     1818.48     1811.78     48.56 o
  -2  -6   3     1998.21     2028.94     43.58 o
   2   6  -3     1818.48     1773.29     41.07 o
   2   6  -3     1998.21     1947.53     50.40 o
  -2  -6   3     1998.21     1994.86     43.99 o
   2   6  -2     2352.45     2001.02     33.81 o
  -2  -6   2     4120.05     4303.08     56.68 o
  -2  -6   2     4120.05     4360.65     55.97 o
   2   6  -2     2140.85     1786.12     42.67 o
   2   6  -2     4120.05     4151.70     62.32 o
   2   6  -1      165.16      165.56     36.17 o
   2   6  -1      150.30      309.67     50.44 o
  -2  -6   1      165.16      324.27     46.16 o
   2   6  -1      165.16      202.54     32.84 o
   2   6  -1      150.30      197.52     53.33 o
   2   6  -1      165.16      189.94     56.43 o
   2   6  -1      165.16      196.70     53.40 o
  -2  -6   0     6906.14     7514.11     60.35 o
   2   6   0     6906.14     6877.44     58.86 o
  -2  -6   0     6906.14     7659.74     49.49 o
   2   6   0     6906.14     6507.81     44.06 o
   2   6   0     6906.14     7307.00     60.10 o
   2   6   1     1595.74     1544.23     54.28 o
   2   6   1     1753.45     1957.49     50.86 o
   2   6   1     1753.45     2012.33     52.77 o
  -2  -6  -1     1753.45     1920.64     43.75 o
  -2  -6  -1     1595.74     1495.97     50.42 o
   2   6   2       62.62      121.69     53.32 o
  -2  -6  -2       62.62       81.81     36.15 o
   2   6   2       62.62      147.19     51.80 o
   2   6   2       62.62      194.58     56.79 o
   2   6   3      469.75      492.01     51.37 o
  -2  -6  -3      427.50      209.61     46.82 o
   2   6   3      427.50      427.81     48.06 o
  -2  -6  -3      469.75      603.36     63.95 o
   2   6   3      427.50      386.86     38.73 o
  -2  -6  -3      427.50      314.45     50.99 o
   2   6   3      469.75      343.08     57.00 o
   2   6   3      427.50      214.23     52.45 o
   2   6   3      469.75      416.28     49.53 o
   2   6   4    18265.89    18340.10     64.62 o
   2   6   4    18265.89    18293.24     63.42 o
  -2  -6  -4    18265.89    18490.27     70.87 o
   2   6   4    18265.89    18649.05     68.48 o
  -2  -6  -4    18265.89    17637.29     42.68 o
   2   6   5     1805.28     1691.94     42.19 o
  -2  -6  -5     1805.28     1563.34     51.63 o
   2   6   5     1983.70     2006.02     47.46 o
  -2  -6  -5     1983.70     1873.41     33.18 o
  -2  -6  -5     1983.70     2116.94     51.96 o
   2   6   5     1983.70     1504.71     38.87 o
   2   6   5     1983.70     1812.75     43.20 o
  -2  -6  -5     1805.28     1579.86     42.06 o
   2   6   6       41.79      130.93     54.55 o
  -2  -6  -6       23.24       15.78     32.72 o
  -2  -6  -6       21.15        0.28     50.50 o
  -2  -6  -7     1291.66     1536.65     59.05 o
   2   6   7     1291.66     1097.61     34.40 o
   2   6   7     1291.66     1141.88     31.09 o
  -2  -6  -7     1175.48     1033.88     54.41 o
  -2  -6  -7     1291.66     1380.96     35.36 o
  -2  -6  -8      276.04      518.62     48.04 o
   2   6   8      303.32      556.54     29.33 o
  -2  -6  -8      303.32      365.20     49.69 o
   2   6   8      303.32      456.05     37.29 o
   2   6   9     3466.92     3671.14     55.04 o
   2   6   9     3466.92     3954.08     57.39 o
  -2  -6  -9     1335.44     1330.43     54.94 o
   2   6  10       26.58      135.93     39.78 o
   2   6  10       26.58      -40.73     32.06 o
  -2  -6 -10       26.58      147.30     46.82 o
  -2  -6 -10       24.19       33.04     26.41 o
   2   6  10       26.58      -24.25     39.20 o
  -2  -6 -11     3578.08     3745.19     61.22 o
   2   6  11     3578.08     3542.61     55.21 o
   2   6  11     3578.08     3185.48     57.20 o
  -2  -6 -11     3578.08     3992.79     60.45 o
   2   6  11     3578.08     3545.41     58.18 o
   2   6  12      272.17      398.36     41.48 o
  -2  -6 -12      272.17      485.09     51.96 o
   2   6  12      247.69      252.63     37.14 o
   2   6  12      272.17      266.94     44.73 o
   2   6  12      272.17      540.15     50.12 o
  -2  -6 -12      272.17      312.59     44.83 o
  -2  -6 -12      247.69      316.43     64.01 o
  -2  -6 -13     2554.48     2422.75     58.23 o
   2   6  13     2554.48     2801.37     59.45 o
   2   6  13     2554.48     2770.36     58.63 o
  -2  -6 -13     2554.48     2490.77     62.07 o
  -2  -6 -14      461.58      542.78     52.93 o
   2   6  14      461.58      552.54     49.00 o
  -2  -6 -14      420.06      800.95     68.28 o
  -2  -6 -15      311.48      712.27     55.78 o
   2   6  15      311.48      665.92     55.82 o
   2   6  15      311.48      573.79     57.28 o
   2   6  16       12.94       74.36     49.17 o
  -2  -6 -16       11.78      326.25     70.62 o
  -2  -6 -16       11.78       14.56     50.15 o
  -2  -7  10      525.88      637.03     52.03 o
   2   7 -10      525.88      641.42     53.97 o
   2   7 -10      478.58      679.93     66.80 o
   2   7 -10      478.58      607.16     51.73 o
   2   7 -10      478.58      572.76     51.49 o
   2   7  -9      260.79       84.23     64.78 o
  -2  -7   9      260.79      200.34     70.09 o
  -2  -7   9      260.79      165.41     70.07 o
   2   7  -8      319.15      266.95     62.48 o
   2   7  -8      319.15      183.19     48.20 o
   2   7  -8      350.69      349.26     52.19 o
  -2  -7   8      350.69      261.62     57.29 o
  -2  -7   8      350.69      219.19     51.55 o
   2   7  -8      319.15      200.74     52.97 o
  -2  -7   6      257.24      286.07     65.26 o
   2   7  -6      257.24      407.77     56.97 o
  -2  -7   6      257.24      350.52     56.53 o
   2   7  -6      234.10      600.87     57.92 o
  -2  -7   5      883.56      776.85     53.17 o
   2   7  -5      883.56      844.43     52.23 o
   2   7  -5      883.56      965.47     54.55 o
  -2  -7   5      883.56      869.51     53.97 o
   2   7  -4        0.20      -61.76     38.89 o
   2   7  -4        0.20      -55.44     47.98 o
  -2  -7   4        0.22      101.89     44.76 o
  -2  -7   4        0.22      228.72     46.94 o
   2   7  -4        0.22      251.91     56.46 o
  -2  -7   3     1180.55     1204.51     50.62 o
   2   7  -3     1074.36     1511.72     50.31 o
   2   7  -3     1180.55     1063.47     44.56 o
   2   7  -3     1074.36     1198.25     49.06 o
  -2  -7   3     1180.55     1316.78     49.41 o
   2   7  -3     1180.55     1233.85     52.45 o
   2   7  -3     1074.36     1669.89     52.02 o
  -2  -7   2      877.96      612.46     53.50 o
   2   7  -2      877.96     1034.77     55.88 o
   2   7  -1     2905.78     3081.61     61.28 o
   2   7  -1     3192.97     3683.83     63.52 o
   2   7  -1     3192.97     3481.73     51.08 o
  -2  -7   1     3192.97     3618.94     51.65 o
  -2  -7   1     3192.97     3381.94     42.74 o
  -2  -7   1     2905.78     3484.50     48.34 o
   2   7  -1     2905.78     3342.85     58.40 o
  -2  -7   0    10069.52    11585.98     50.26 o
   2   7   0    10069.52    11567.49     60.83 o
   2   7   0    10069.52    11540.67     55.48 o
   2   7   1     3073.92     2285.31     30.68 o
   2   7   1     3073.92     2588.93     60.12 o
  -2  -7  -1     3073.92     2850.98     40.83 o
   2   7   1     3377.73     2886.11     55.30 o
  -2  -7  -1     3073.92     2699.83     54.99 o
   2   7   1     3377.73     3594.09     60.25 o
  -2  -7  -1     3377.73     3651.76     46.51 o
   2   7   1     3073.92     2844.16     51.40 o
   2   7   1     3377.73     3286.44     54.03 o
   2   7   2     4091.82     4585.42     56.41 o
   2   7   2     4091.82     4421.60     49.90 o
  -2  -7  -2     4091.82     4120.64     58.25 o
  -2  -7  -2     4091.82     4120.82     42.84 o
   2   7   2     4091.82     4452.66     56.81 o
   2   7   3      695.40      847.54     52.02 o
  -2  -7  -3      632.85      741.45     48.37 o
   2   7   3      695.40      898.87     45.70 o
  -2  -7  -3      695.40      838.90     37.71 o
   2   7   3      695.40      808.97     55.16 o
  -2  -7  -3      695.40      995.71     57.09 o
   2   7   3      632.85      918.70     53.03 o
  -2  -7  -3      632.85      720.53     44.06 o
   2   7   3      632.85      438.86     35.02 o
   2   7   3      632.85      384.94     54.67 o
   2   7   4     8882.11     9549.64     57.62 o
   2   7   4     8882.11     9581.61     61.49 o
   2   7   4     8882.11     9241.75     53.76 o
  -2  -7  -4     8882.11     9376.58     61.47 o
   2   7   5       47.92       98.53     45.26 o
   2   7   5       43.61      -61.60     50.71 o
  -2  -7  -5       43.61      141.65     46.51 o
   2   7   5       43.61       95.17     42.26 o
  -2  -7  -5       43.61      411.26     53.42 o
  -2  -7  -5       47.92      131.07     52.62 o
   2   7   5       43.61      -62.59     55.00 o
   2   7   5       47.92       71.23     40.69 o
   2   7   7       35.26      132.53     36.62 o
   2   7   7       32.09       82.08     44.55 o
  -2  -7  -7       32.09      -59.96     51.40 o
   2   7   7       35.26      -53.01     39.94 o
  -2  -7  -7       35.26      189.69     51.59 o
   2   7   7       32.09      159.48     34.01 o
  -2  -7  -8     3594.09     3435.35     56.00 o
   2   7   8     3594.09     3599.87     37.40 o
   2   7   8     3594.09     3839.75     38.93 o
  -2  -7  -8     3270.82     3700.71     54.42 o
   2   7   9      197.73      391.58     56.70 o
   2   7   9      197.73      251.52     57.82 o
   2   7   9      197.73      248.08     58.07 o
   2   7  10      141.24      197.35     36.64 o
  -2  -7 -10      141.24      271.34     57.48 o
  -2  -7 -10      128.54      319.99     57.26 o
  -2  -7 -11     1663.12     1997.40     65.57 o
   2   7  11     1663.12     1993.26     59.43 o
   2   7  12      162.58      276.25     35.49 o
  -2  -7 -12      162.58      260.95     56.98 o
  -2  -7 -12      147.96      394.39     69.34 o
   2   7  13     1797.50     1717.47     58.00 o
  -2  -7 -13     1797.50     1921.71     58.73 o
   2   7  13     1797.50     2050.90     61.73 o
  -2  -7 -13     1797.50     2157.61     62.72 o
   2   7  13     1797.50     2129.76     59.90 o
   2   7  14       51.47      451.43     54.07 o
   2   7  14       51.47        8.47     40.13 o
  -2  -7 -14       51.47      408.95     67.15 o
   2   7  14       51.47      260.42     50.23 o
  -2  -7 -14       46.84      -64.02     70.24 o
  -2  -7 -15     1674.66     1825.07     63.17 o
   2   7  15     1674.66     1993.90     63.10 o
  -2  -7 -15     1674.66     1881.53     56.61 o
  -2  -8   9       15.58      392.98     66.90 o
  -2  -8   9       15.58       87.53     72.96 o
   2   8  -9       15.58      234.36     77.65 o
  -2  -8   8      494.88      865.64     61.62 o
   2   8  -8      450.37      573.85     58.51 o
   2   8  -8      450.37      611.38     50.12 o
  -2  -8   8      494.88      592.56     65.90 o
   2   8  -8      494.88      373.53     66.23 o
   2   8  -6      524.26      670.78     63.09 o
   2   8  -6      576.07      631.08     58.59 o
  -2  -8   6      576.07      377.37     57.68 o
  -2  -8   6      576.07      755.83     55.56 o
   2   8  -6      524.26      340.57     60.49 o
   2   8  -6      576.07      410.63     54.97 o
   2   8  -6      524.26      130.10     47.88 o
   2   8  -5      653.97      880.43     61.14 o
  -2  -8   5      653.97      892.51     57.19 o
   2   8  -5      653.97      835.71     59.37 o
   2   8  -4      248.67       12.97     48.39 o
  -2  -8   4      273.25       58.40     55.53 o
   2   8  -4      273.25      -36.20     54.32 o
   2   8  -3     1671.23     1609.87     57.16 o
   2   8  -3     1520.91     1547.45     52.70 o
  -2  -8   3     1671.23     1671.96     47.63 o
   2   8  -3     1520.91     1421.51     60.41 o
  -2  -8   3     1671.23     1615.52     56.08 o
   2   8  -3     1671.23     1581.51     51.73 o
  -2  -8   2     2033.40     2237.81     53.09 o
   2   8  -2     2033.40     2210.91     63.08 o
   2   8  -2     2033.40     2359.50     67.28 o
  -2  -8   1     4799.71     4451.04     59.86 o
  -2  -8   1     4799.71     4480.91     44.91 o
  -2  -8   1     4367.99     4274.83     51.81 o
   2   8  -1     4367.99     4526.27     58.96 o
   2   8  -1     4799.71     4307.53     61.57 o
   2   8  -1     4367.99     4022.12     58.83 o
  -2  -8   0      313.29      515.46     41.50 o
   2   8   0      313.29      477.05     52.93 o
  -2  -8  -1      527.92      460.70     36.32 o
   2   8   1      480.43      408.09     59.42 o
   2   8   1      527.92      676.68     52.58 o
   2   8   1      480.43      645.86     50.86 o
   2   8   1      527.92      443.36     49.35 o
   2   8   1      480.43      511.79     30.05 o
  -2  -8  -1      480.43      711.21     48.66 o
   2   8   1      527.92      630.38     47.04 o
  -2  -8  -2       45.88       93.91     61.64 o
   2   8   2       45.88      146.99     47.14 o
   2   8   2       45.88      206.05     51.26 o
  -2  -8  -2       45.88      159.96     40.62 o
   2   8   2       45.88       96.90     52.09 o
   2   8   3     2520.69     2287.36     49.06 o
  -2  -8  -3     2520.69     2286.22     42.24 o
   2   8   3     2769.82     2788.56     49.65 o
   2   8   3     2769.82     2942.91     57.92 o
  -2  -8  -3     2520.69     2288.87     47.22 o
   2   8   3     2769.82     2795.35     58.76 o
   2   8   4     5332.35     5603.84     55.15 o
  -2  -8  -4     5332.35     5821.78     61.42 o
   2   8   4     5332.35     5868.46     74.38 o
   2   8   4     5332.35     5704.17     58.14 o
  -2  -8  -5     1766.46     1754.50     55.19 o
   2   8   5     1607.57     1253.18     48.83 o
  -2  -8  -5     1607.57     1395.82     50.50 o
   2   8   5     1607.57     1331.09     38.65 o
   2   8   5     1766.46     1478.59     41.76 o
   2   8   5     1766.46     1862.30     45.33 o
   2   8   5     1766.46     1812.08     53.04 o
  -2  -8  -5     1607.57     1529.69     47.84 o
  -2  -8  -5     1766.46     1439.37     27.02 o
   2   8   5     1607.57     1599.63     49.96 o
   2   8   7     1950.18     2187.33     40.68 o
   2   8   7     2142.92     1689.62     46.08 o
   2   8   7     2142.92     2499.32     43.27 o
  -2  -8  -7     1950.18     1980.48     55.53 o
  -2  -8  -7     2142.92     1922.62     30.79 o
   2   8   7     2142.92     1888.80     37.62 o
   2   8   7     1950.18     2036.08     48.77 o
  -2  -8  -7     1950.18     2047.75     45.68 o
  -2  -8  -7     2142.92     2241.54     50.10 o
  -2  -8  -8     2683.22     2787.96     34.21 o
  -2  -8  -8     2683.22     3230.55     56.24 o
  -2  -8  -8     2441.87     2544.15     62.64 o
   2   8   8     2683.22     3034.13     38.04 o
   2   8   9      308.07      -57.08     58.78 o
   2   8   9      308.07      169.21     55.64 o
  -2  -8  -9      211.54      524.12     59.77 o
   2   8   9      308.07      556.46     61.17 o
  -2  -8 -10      396.79      553.02     58.71 o
   2   8  10      396.79      544.21     53.05 o
  -2  -8 -10      396.79      679.20     54.05 o
   2   8  10      436.01      641.24     37.88 o
  -2  -8 -10      436.01      671.28     56.69 o
   2   8  11      378.50      609.19     63.06 o
   2   8  11      378.50      362.38     67.34 o
   2   8  11      378.50      538.91     52.97 o
   2   8  11      378.50      546.63     61.42 o
  -2  -8 -11      378.50      554.56     62.57 o
  -2  -8 -12     1566.51     1507.41     67.66 o
   2   8  12     1721.33     1723.67     42.10 o
  -2  -8 -12     1566.51     1483.14     56.52 o
   2   8  12     1721.33     1675.39     48.74 o
  -2  -8 -12     1721.33     1622.72     71.99 o
   2   8  12     1566.51     1397.27     64.12 o
   2   8  13      688.81      441.56     58.15 o
   2   8  13      688.81      618.40     54.47 o
   2   8  13      688.81      880.26     62.52 o
  -2  -8 -13      688.81      753.16     64.91 o
  -2  -8 -14      371.11      420.29     75.62 o
  -2  -8 -14      337.73      549.10     66.28 o
   2   8  14      337.73      470.15     51.30 o
   2   8  14      371.11      281.66     39.38 o
   2   8  14      371.11      257.61     45.06 o
   2   8  14      371.11      386.10     51.95 o
   2   8  15     1693.51     1534.14     67.92 o
   2   8  15     1693.51     1599.46     65.08 o
  -2  -9   8      476.98      141.63     67.21 o
   2   9  -8      476.98      291.95     63.16 o
   2   9  -8      476.98      654.45     76.93 o
  -2  -9   8      476.98      880.10     61.37 o
   2   9  -8      434.08      443.87     49.06 o
   2   9  -8      434.08      334.32     56.27 o
  -2  -9   6     3247.45     2801.41     72.35 o
  -2  -9   6     3247.45     3218.57     72.16 o
   2   9  -6     3247.45     2646.42     56.56 o
   2   9  -6     2955.36     3272.14     72.66 o
   2   9  -6     3247.45     2934.16     72.11 o
   2   9  -6     2955.36     2552.38     67.06 o
   2   9  -6     2955.36     3074.12     69.70 o
   2   9  -5      250.74      174.84     60.76 o
  -2  -9   5      275.52      141.50     51.23 o
  -2  -9   5      275.52      280.78     54.94 o
   2   9  -5      275.52      397.98     52.32 o
   2   9  -5      275.52      481.48     59.31 o
   2   9  -4      632.86      650.39     64.32 o
  -2  -9   4      695.41      914.23     60.43 o
  -2  -9   4      695.41      869.80     61.73 o
   2   9  -3      488.59      709.38     66.31 o
   2   9  -3      444.65      792.21     61.43 o
  -2  -9   3      488.59      611.87     51.83 o
   2   9  -3      488.59      608.51     64.81 o
  -2  -9   3      488.59      730.61     54.30 o
   2   9  -3      444.65      745.35     56.98 o
  -2  -9   2     2793.56     2984.06     56.35 o
   2   9  -2     2793.56     2831.27     70.27 o
   2   9  -1     1091.09     1480.16     69.32 o
   2   9  -1      992.95     1219.20     57.64 o
  -2  -9   1     1091.09     1258.52     51.39 o
   2   9  -1     1091.09     1125.53     63.55 o
  -2  -9   1     1091.09     1259.50     55.90 o
   2   9  -1      992.95      690.59     58.58 o
  -2  -9   1      992.95      849.83     51.19 o
   2   9   0      801.59     1115.75     61.65 o
   2   9   0      801.59      828.36     57.43 o
  -2  -9   0      801.59      957.97     57.21 o
  -2  -9  -1     1941.55     2110.25     51.68 o
  -2  -9  -1     1941.55     2081.57     40.48 o
   2   9   1     1941.55     1990.09     59.49 o
   2   9   1     2133.44     2153.78     59.96 o
   2   9   1     2133.44     2115.08     61.80 o
   2   9   2     2811.42     2989.92     55.18 o
   2   9   2     2811.42     2889.53     57.59 o
   2   9   2     2811.42     2998.58     57.06 o
  -2  -9  -3     1771.62     1570.94     47.13 o
   2   9   3     1771.62     1553.27     53.42 o
   2   9   3     1946.72     1664.63     54.03 o
   2   9   3     1771.62     1608.64     57.14 o
   2   9   3     1946.72     1643.21     53.39 o
   2   9   3     1946.72     1959.32     56.91 o
  -2  -9  -3     1946.72     2158.59     67.42 o
   2   9   4     1260.51     1185.87     59.04 o
   2   9   4     1260.51     1040.54     52.90 o
  -2  -9  -4     1260.51     1553.13     36.45 o
   2   9   4     1260.51     1313.50     57.72 o
  -2  -9  -4     1260.51     1358.44     68.56 o
  -2  -9  -5     2606.32     2529.35     67.35 o
  -2  -9  -5     2371.89     2053.50     48.55 o
   2   9   5     2606.32     2516.40     46.61 o
   2   9   5     2371.89     2131.60     53.22 o
   2   9   5     2606.32     2580.28     52.18 o
  -2  -9  -5     2371.89     2129.54     47.50 o
   2   9   5     2371.89     2274.22     48.16 o
  -2  -9  -7     1938.61     1481.96     28.68 o
   2   9   7     1938.61     1642.35     53.26 o
  -2  -9  -7     1938.61     1844.40     63.79 o
   2   9   7     1938.61     1719.10     47.66 o
  -2  -9  -7     1764.24     1522.21     56.02 o
   2   9   7     1764.24     1420.59     52.78 o
  -2  -9  -7     1764.24     1470.71     46.42 o
   2   9   7     1938.61     1723.19     43.35 o
   2   9   8      814.06      889.26     53.26 o
   2   9   8      814.06      802.99     53.70 o
  -2  -9  -8      894.52      808.86     63.82 o
  -2  -9  -8      814.06      918.36     45.44 o
   2   9   8      894.52      878.79     39.95 o
  -2  -9  -8      894.52     1017.22     33.12 o
  -2  -9  -9      650.42      664.94     61.55 o
   2   9  10     1391.63     1454.50     46.77 o
  -2  -9 -10     1266.46     1234.14     51.86 o
   2   9  10     1391.63     1479.89     53.27 o
   2   9  10     1391.63     1469.29     45.69 o
   2   9  10     1266.46     1161.21     57.43 o
  -2  -9 -10     1266.46     1147.22     66.27 o
   2   9  11      528.37      612.97     64.61 o
   2   9  11      528.37     1173.17     58.54 o
   2   9  11      528.37      592.22     68.11 o
   2   9  11      528.37      746.76     47.55 o
  -2  -9 -11      528.37      768.47     75.32 o
  -2  -9 -12     1262.55     1300.66     68.50 o
   2   9  12     1262.55     1428.79     48.21 o
   2   9  12     1148.99     1272.64     63.17 o
  -2  -9 -12     1148.99     1106.04     69.82 o
   2   9  12     1262.55     1236.36     45.45 o
   2   9  12     1262.55     1186.09     43.14 o
   2   9  12     1262.55     1146.83     49.12 o
  -2  -9 -12     1148.99     1119.20     53.86 o
   2   9  13       51.52      105.60     63.91 o
   2   9  13       51.52      114.98     49.42 o
   2   9  13       51.52      305.50     61.03 o
  -2  -9 -13       51.52      -93.08     68.90 o
   2   9  13       51.52      185.55     74.00 o
   2   9  14      412.27      596.71     60.94 o
  -2  -9 -14      412.27      645.04     61.43 o
   2   9  14      453.02      309.10     35.44 o
   2   9  14      453.02      526.01     47.56 o
  -2  -9 -14      453.02      393.35     66.99 o
   2   9  15      109.38      218.46     59.42 o
  -2  -9 -15      109.38      309.95     68.02 o
   2  10  -6     1465.46     1138.74     57.87 o
   2  10  -6     1465.46     1285.42     72.00 o
  -2 -10   6     1465.46     1284.10     63.95 o
   2  10  -6     1333.65     1460.19     69.20 o
  -2 -10   6     1465.46     1364.17     72.33 o
   2  10  -6     1333.65     1038.71     76.61 o
  -2 -10   5      160.61      216.83     56.57 o
   2  10  -5      160.61      130.76     51.51 o
  -2 -10   5      160.61      342.31     61.26 o
   2  10  -5      146.16      491.76     65.63 o
   2  10  -5      146.16      339.04     66.34 o
   2  10  -5      160.61      167.79     57.02 o
   2  10  -4      653.83      480.59     72.65 o
   2  10  -4      718.45      541.95     52.32 o
  -2 -10   4      718.45      763.10     57.81 o
  -2 -10   4      718.45      665.11     55.04 o
   2  10  -4      718.45      688.93     61.43 o
  -2 -10   4      653.83      438.53     56.40 o
   2  10  -3       95.54      144.53     55.20 o
   2  10  -3       86.95      468.15     61.63 o
   2  10  -3       95.54      189.06     58.61 o
  -2 -10   3       95.54       88.01     54.87 o
  -2 -10   3       86.95      191.94     52.60 o
  -2 -10   2     2757.76     3113.70     65.02 o
   2  10  -2     2757.76     2646.18     77.80 o
   2  10  -1        1.49      475.82     69.89 o
  -2 -10   1        1.49      226.71     61.90 o
   2  10  -1        1.49       63.14     67.91 o
  -2 -10   1        1.49      326.22     50.32 o
  -2 -10   1        1.36       39.77     60.85 o
   2  10  -1        1.36      -50.73     59.62 o
  -2 -10   0      808.14      875.85     46.60 o
   2  10   0      808.14      837.57     66.60 o
  -2 -10   0      808.14      657.37     68.31 o
   2  10   0      808.14      756.20     67.50 o
   2  10   1      962.08      994.58     64.45 o
   2  10   1      962.08     1101.90     64.24 o
  -2 -10  -1      962.08      813.94     38.31 o
   2  10   1      875.55      766.34     62.85 o
  -2 -10  -1      875.55     1050.88     34.77 o
  -2 -10  -1      875.55      570.30     56.77 o
   2  10   1      875.55      709.45     63.04 o
   2  10   2     2476.61     2490.46     60.83 o
  -2 -10  -2     2476.61     2416.65     40.57 o
   2  10   2     2476.61     2352.72     61.42 o
   2  10   2     2476.61     2179.54     55.63 o
   2  10   3     1556.17     1670.95     61.16 o
   2  10   3     1556.17     1761.47     65.46 o
  -2 -10  -3     1556.17     1514.85     33.84 o
   2  10   3     1416.20     1430.14     55.31 o
   2  10   3     1556.17     1399.15     66.74 o
   2  10   3     1416.20     1385.92     59.08 o
   2  10   4       27.93      445.60     64.42 o
   2  10   4       27.93      264.31     57.50 o
   2  10   4       27.93      -36.97     61.85 o
  -2 -10  -4       27.93       68.69     34.50 o
   2  10   5     1727.77     1274.26     53.68 o
   2  10   5     1727.77     1552.59     54.98 o
   2  10   5     1572.36     1532.19     58.41 o
  -2 -10  -5     1727.77     2146.54     69.13 o
  -2 -10  -5     1727.77     1927.49     32.24 o
   2  10   5     1727.77     1764.78     54.50 o
  -2 -10  -5     1572.36     1413.48     53.84 o
   2  10   5     1572.36     1273.72     47.48 o
  -2 -10  -5     1572.36     1326.69     49.77 o
   2  10   7     1449.93      992.19     59.87 o
   2  10   7     1449.93     1223.60     58.50 o
   2  10   7     1449.93     1093.13     40.78 o
   2  10   7     1593.23     1418.85     56.45 o
  -2 -10  -7     1449.93     1198.45     55.22 o
   2  10   7     1593.23     1240.39     49.42 o
  -2 -10  -7     1593.23     1691.17     61.43 o
   2  10   7     1593.23     1336.16     59.14 o
  -2 -10  -7     1449.93     1299.32     53.98 o
  -2 -10  -8       41.38      -82.69     62.60 o
   2  10   8       41.38     -118.90     59.45 o
  -2 -10  -8       45.46      221.18     59.41 o
  -2 -10  -8       41.38      118.82     49.17 o
   2  10   8       41.38       62.35     40.78 o
   2  10   8       45.46      -87.54     48.63 o
   2  10   8       45.46       85.14     54.26 o
   2  10   8       41.38      130.81     51.67 o
   2  10   8       45.46      179.90     52.34 o
   2  10   9     4683.00     5611.83     86.57 o
   2  10  10      814.01     1033.11     48.89 o
   2  10  10      740.79      718.52     53.02 o
   2  10  10      814.01     1074.89     51.15 o
  -2 -10 -10      740.79      875.50     57.50 o
  -2 -10 -10      740.79      739.10     73.04 o
   2  10  10      814.01     1070.47     46.96 o
   2  10  11     1289.74     1093.92     72.33 o
  -2 -10 -11     1289.74     1776.41     85.33 o
   2  10  11     1289.74     1573.48     74.22 o
   2  10  11     1289.74     1097.97     63.34 o
   2  10  12      130.33      336.75     59.04 o
   2  10  12      143.22       94.26     53.41 o
   2  10  12      143.22      453.64     49.64 o
   2  10  12      143.22      307.89     48.20 o
  -2 -10 -12      143.22      357.30     68.00 o
  -2 -10 -12      130.33      330.46     57.01 o
  -2 -10 -12      130.33      373.01     65.96 o
   2  10  13      587.37      760.23     69.13 o
   2  10  13      587.37      547.36     58.12 o
  -2 -10 -13      587.37      579.17     67.31 o
  -2 -10 -14      343.85      586.43     68.67 o
  -2 -10 -14      343.85      700.04     58.69 o
   2  10  14      343.85      347.90     62.22 o
  -2 -10 -14      377.84      707.72     83.58 o
   2  10  14      377.84      537.79     42.44 o
   2  11  -5      578.99      456.25     66.85 o
   2  11  -5      526.91      992.49     73.80 o
   2  11  -5      526.91      871.53     74.65 o
  -2 -11   5      578.99      660.43     61.85 o
  -2 -11   5      578.99      677.83     62.89 o
   2  11  -5      578.99      942.31     54.68 o
  -2 -11   5      526.91     1080.39     61.70 o
  -2 -11   4      319.10       51.05     59.11 o
   2  11  -4      319.10      -11.92     59.47 o
   2  11  -4      350.64      357.00     63.78 o
  -2 -11   4      350.64      174.12     59.89 o
   2  11  -3      329.47      546.40     64.74 o
  -2 -11   3      329.47      480.99     58.53 o
   2  11  -3      299.83      210.21     56.78 o
  -2 -11   3      299.83      496.80     59.55 o
   2  11  -3      329.47      225.42     60.67 o
  -2 -11   3      329.47      336.88     52.69 o
  -2 -11   2     2726.66     2927.35     60.85 o
  -2 -11   1      532.41      887.71     68.04 o
   2  11  -1      532.41      745.70     61.67 o
   2  11  -1      532.41      239.12     64.94 o
  -2 -11   1      532.41      403.87     50.01 o
  -2 -11   1      484.52      362.96     61.68 o
   2  11  -1      484.52      570.53     59.00 o
   2  11  -1      484.52      296.18     67.93 o
  -2 -11   0      913.34      880.25     56.54 o
  -2 -11   0      913.34      771.29     50.24 o
   2  11   0      913.34      889.18     72.24 o
   2  11   0      913.34      621.57     61.71 o
  -2 -11  -1        4.12      227.89     62.62 o
  -2 -11  -1        4.12      433.49     48.45 o
   2  11   1        3.75      -95.62     68.38 o
   2  11   1        3.75     -141.22     70.61 o
  -2 -11  -1        3.75     -126.45     63.22 o
   2  11   1        4.12      272.91     69.38 o
   2  11   2     2860.99     2845.26     66.63 o
   2  11   2     2860.99     2814.33     70.75 o
  -2 -11  -2     2860.99     2640.02     41.09 o
  -2 -11  -3       84.18        5.43     38.03 o
  -2 -11  -3       76.61       39.70     46.30 o
  -2 -11  -3       76.61      -91.82     53.67 o
   2  11   3       84.18      142.01     65.24 o
   2  11   3       84.18      114.70     57.84 o
   2  11   3       84.18      339.29     62.33 o
   2  11   3       76.61      -57.21     59.56 o
   2  11   3       76.61     -117.69     58.84 o
   2  11   4       50.63     -112.60     68.16 o
   2  11   4       50.63      282.57     64.88 o
   2  11   4       50.63       40.86     74.26 o
  -2 -11  -4       50.63      179.88     35.09 o
   2  11   5      563.04      520.44     60.22 o
  -2 -11  -5      512.40      549.04     51.18 o
   2  11   5      512.40      214.50     59.81 o
   2  11   5      563.04      433.92     59.03 o
   2  11   5      563.04      331.01     61.61 o
  -2 -11  -5      512.40      780.52     58.35 o
   2  11   5      512.40      450.33     68.10 o
   2  11   7     1218.73      938.52     40.05 o
   2  11   7     1218.73      723.26     62.92 o
   2  11   7     1339.18     1593.13     57.43 o
  -2 -11  -7     1218.73     1014.69     56.79 o
  -2 -11  -7     1218.73     1224.77     58.21 o
   2  11   7     1218.73      726.72     64.69 o
   2  11   7     1339.18     1137.89     56.14 o
   2  11   7     1339.18     1449.70     62.48 o
   2  11   8      157.08      234.02     56.58 o
   2  11   8      142.95      145.88     57.30 o
   2  11   8      142.95      294.95     53.46 o
   2  11   8      142.95      283.50     51.28 o
   2  11   8      157.08      389.41     61.72 o
   2  11   8      157.08      206.11     52.41 o
  -2 -11  -8      157.08      510.09     62.44 o
  -2 -11  -8      142.95      254.01     56.77 o
  -2 -11 -10       31.98       74.53     49.64 o
   2  11  10       35.14      -16.73     59.43 o
  -2 -11 -10       35.14      307.20     73.46 o
   2  11  10       35.14       26.37     59.67 o
   2  11  10       31.98      -32.19     51.56 o
  -2 -11 -10       31.98      192.14     66.16 o
   2  11  10       35.14      116.38     48.87 o
  -2 -11 -11     2035.10     2326.74     70.64 o
   2  11  11     2035.10     2227.90     77.73 o
   2  11  11     2035.10     2178.82     69.65 o
   2  11  11     2035.10     2494.27     80.23 o
   2  11  12      181.00      280.26     42.29 o
  -2 -11 -12      181.00      339.63     80.58 o
  -2 -11 -12      164.72      109.40     62.59 o
   2  11  12      164.72      223.47     67.76 o
  -2 -11 -12      164.72       99.08     68.53 o
   2  11  12      181.00      272.32     52.55 o
   2  11  13     1871.70     2327.94     68.11 o
   2  11  14        2.24      -30.36     66.14 o
  -2 -11 -14        2.24      165.67     60.77 o
  -2 -11 -14        2.24      310.35     64.66 o
   2  11  14        2.47       51.29     47.64 o
  -2 -12   4       69.14       45.74     58.13 o
   2  12  -4       75.97      -33.53     50.37 o
  -2 -12   4       75.97       47.76     51.44 o
   2  12  -4       69.14       47.99     54.95 o
  -2 -12   4       75.97       68.69     45.76 o
   2  12  -3      407.20      363.46     65.86 o
  -2 -12   3      370.58      881.14     71.13 o
   2  12  -3      370.58      594.70     65.45 o
   2  12  -3      407.20      508.38     64.82 o
  -2 -12   3      407.20      348.32     76.53 o
   2  12  -1      158.31       81.97     75.27 o
   2  12  -1      173.96       20.32     61.48 o
   2  12  -1      173.96      254.56     66.29 o
   2  12  -1      158.31      446.05     66.02 o
  -2 -12   1      173.96      330.67     63.95 o
  -2 -12   1      158.31      246.24     64.32 o
   2  12   0     1193.14     1097.71     64.40 o
  -2 -12   0     1193.14     1226.06     78.50 o
   2  12   0     1193.14     1043.68     68.60 o
   2  12   1      786.48      726.81     59.15 o
   2  12   1      715.74      835.18     81.59 o
   2  12   1      715.74      887.04     59.72 o
   2  12   1      786.48      875.25     62.40 o
  -2 -12  -1      715.74      820.19     75.59 o
  -2 -12  -1      786.48      911.57     60.82 o
   2  12   2     2707.15     2623.84     66.22 o
   2  12   2     2707.15     3109.55     69.22 o
   2  12   3      417.48      385.81     62.16 o
   2  12   3      417.48      583.35     66.77 o
   2  12   3      379.93      616.07     64.28 o
  -2 -12  -3      379.93      482.90     46.58 o
  -2 -12  -3      379.93      328.95     64.26 o
   2  12   3      379.93      403.56     70.25 o
   2  12   4     1081.73     1046.26     62.64 o
   2  12   4     1081.73     1115.25     68.78 o
  -2 -12  -5       66.53      -37.91     48.82 o
  -2 -12  -5       66.53       31.49     56.82 o
   2  12   5       66.53      160.84     64.83 o
   2  12   5       73.10      132.96     65.83 o
   2  12   5       66.53      364.12     66.63 o
   2  12   5       73.10      -14.17     71.09 o
   2  12   5       73.10      148.18     60.52 o
   2  12   7       46.39      207.39     55.74 o
  -2 -12  -7       46.39       -6.02     55.18 o
   2  12   7       50.97      468.28     65.89 o
  -2 -12  -7       46.39      204.56     58.12 o
   2  12   7       46.39      101.50     50.68 o
   2  12   7       46.39      -75.79     58.23 o
   2  12   7       50.97      350.76     59.01 o
   2  12   7       50.97      151.92     54.81 o
   2  12   8      819.70      977.71     58.57 o
   2  12   8      819.70      978.04     58.88 o
   2  12   8      745.98      888.13     61.17 o
  -2 -12  -8      745.98      688.90     54.93 o
   2  12   8      745.98      723.40     41.81 o
  -2 -12  -8      745.98      891.58     62.57 o
   2  12   8      745.98     1104.01     62.54 o
  -2 -12  -9      230.89      162.33     57.17 o
   2  12   9      230.89      131.27     40.48 o
  -2 -12 -10      434.89      580.93     61.24 o
   2  12  10      434.89      434.41     71.22 o
   2  12  10      477.87      775.21     52.23 o
   2  12  10      477.87      654.45     55.36 o
  -2 -12 -10      434.89      474.20     64.74 o
   2  12  10      477.87      745.28     47.62 o
   2  12  11     1840.09     1931.89     63.78 o
   2  12  11     1840.09     2448.87     70.63 o
   2  12  11     1840.09     2173.04     75.73 o
   2  12  12       18.47      128.95     64.55 o
  -2 -12 -12       18.47      -34.18     58.24 o
  -2 -12 -12       18.47       74.07     74.75 o
   2  12  12       20.29      121.72     59.12 o
   2  12  13     1064.49      878.54     75.55 o
  -2 -13   1      335.54      433.79     68.72 o
   2  13  -1      335.54      354.84     76.00 o
   2  13  -1      335.54      410.33     71.96 o
   2  13  -1      305.36      738.68     72.72 o
   2  13  -1      305.36      617.21     64.24 o
  -2 -13   1      305.36      468.59     67.23 o
   2  13   0       68.88      194.31     71.29 o
   2  13   0       68.88      254.78     78.10 o
  -2 -13   0       68.88       44.02     68.25 o
   2  13   1      725.41      853.06     80.84 o
   2  13   1      725.41      524.86     68.60 o
  -2 -13  -1      660.16      526.26     69.13 o
  -2 -13  -1      725.41     1308.15     76.47 o
   2  13   1      660.16      513.74     80.90 o
  -2 -13  -2      897.95     1011.21     77.60 o
   2  13   2      897.95     1003.15     72.96 o
   2  13   3      705.29      453.65     69.40 o
   2  13   3      705.29      584.83     76.52 o
   2  13   3      775.00      400.70     71.96 o
   2  13   3      775.00      558.01     65.75 o
  -2 -13  -3      705.29      711.07     65.51 o
   2  13   4     1817.49     2220.34     89.42 o
   2  13   4     1817.49     2225.08     75.17 o
   2  13   5      692.75      931.99     68.64 o
   2  13   5      692.75      765.38     64.18 o
   2  13   5      692.75      606.28     65.92 o
  -2 -13  -5      630.44      822.62     48.28 o
  -2 -13  -5      630.44      476.72     64.82 o
   2  13   5      630.44      679.24     65.79 o
   2  13   5      630.44      264.24     74.32 o
  -2 -13  -7      106.76      253.75     59.79 o
   2  13   7      117.31      421.94     70.47 o
   2  13   7      106.76      229.48     52.86 o
   2  13   7      117.31      371.55     63.46 o
   2  13   7      106.76      275.14     57.92 o
   2  13   8      392.80      649.67     55.63 o
  -2 -13  -8      357.46      349.90     66.27 o
  -2 -13  -8      357.46      395.88     59.70 o
   2  13   8      357.46      366.88     60.81 o
   2  13   8      392.80      461.99     62.21 o
   2  13   8      392.80      209.16     51.52 o
   2  13   8      357.46      330.79     57.86 o
   2  13   8      357.46      405.12     40.60 o
   2  13  10      668.34      722.38     49.76 o
   2  13  10      668.34      587.82     57.74 o
   2  13  10      608.23      465.27     53.74 o
  -2 -13 -10      608.23      570.16     64.66 o
  -2 -13 -10      608.23      878.47     63.66 o
   2  13  10      608.23      809.13     68.88 o
   2  13  11      165.04      393.01     76.54 o
   2  14   1      495.05      420.20     64.06 o
  -2 -14  -1      495.05      426.58     62.00 o
  -2 -14  -1      450.52      897.45     73.91 o
   2  14   1      495.05      344.43     61.39 o
   2  14   1      450.52      719.03     53.24 o
   2  14   1      450.52      683.85     79.25 o
   2  14   2        5.28       72.52     73.12 o
   2  14   2        5.28       -4.10     68.55 o
   2  14   3      993.16     1192.56     67.26 o
   2  14   3      993.16     1080.05     67.00 o
   2  14   3     1091.31     1014.99     71.83 o
  -2 -14  -3      993.16     1052.84     73.13 o
   2  14   3     1091.31     1070.27     73.33 o
   2  14   4      215.29     -157.82     78.91 o
   2  14   5     1001.75     1064.97     74.86 o
   2  14   5     1100.76      881.75     67.56 o
   2  14   5     1100.76      939.41     70.77 o
  -2 -14  -5     1001.75      846.81     67.07 o
   2  14   5     1001.75      923.05     74.39 o
   2  14   5     1100.76      826.14     67.12 o
   2  14   5     1001.75     1043.36     64.35 o
   2  14   7      222.84      155.40     58.94 o
   2  14   7      202.80      388.62     72.17 o
   2  14   7      202.80      116.48     57.25 o
  -2 -14  -7      202.80      186.95     72.54 o
   2  14   7      222.84      281.65     59.10 o
   2  14   7      222.84      125.28     61.29 o
   2  14   7      202.80      288.53     55.77 o
  -2 -14  -8       18.74      152.32     60.16 o
   2  14   8       18.74      112.65     57.90 o
   2  14   8       20.59       24.38     59.56 o
   2  14   8       18.74      190.81     59.20 o
   2  14   8       20.59       40.78     58.40 o
  -2 -14  -9      366.50      398.44     77.42 o
  -3  12   7      154.44       41.00     54.37 o
  -3  12   7      127.96      336.20     71.14 o
   3 -12  -7      127.96        9.97     62.13 o
  -3  12   7      140.60      176.02     51.41 o
   3 -12  -7      127.96      299.47     63.51 o
  -3  12   7      140.60      337.99     60.54 o
   3 -12  -5      443.00      532.25     56.52 o
   3 -12  -5      403.15      812.56     66.10 o
  -3  12   5      403.15      790.91     64.15 o
  -3  12   5      443.00      647.70     62.84 o
  -3  12   5      403.15      669.39     64.75 o
  -3  12   5      443.00      569.62     56.92 o
  -3  12   4      310.13      558.76     67.79 o
  -3  12   4      282.23      353.10     70.33 o
  -3  12   4      310.13      601.37     73.26 o
   3 -12  -4      282.23      394.29     62.51 o
  -3  12   4      282.23      428.79     64.18 o
   3 -12  -4      310.13      385.02     65.05 o
  -3  12   3       39.65      -79.13     55.35 o
  -3  12   3       36.08     -124.76     62.38 o
  -3  12   3       39.65      123.31     61.48 o
   3 -12  -3       36.08      -59.32     67.51 o
   3 -12  -3       39.65      274.15     60.83 o
   3 -12  -2      764.77      838.44     67.73 o
  -3  12   2      764.77     1032.76     72.45 o
  -3  12   2      764.77      570.09     72.89 o
  -3  12   2      840.36      242.95     67.60 o
   3 -12  -2      764.77      887.95     54.88 o
   3 -12  -2      840.36      694.88     68.97 o
  -3  12   2      840.36      919.80     73.52 o
  -3  12   0      695.80      956.45     66.12 o
  -3  12   0      633.22      949.91     79.48 o
  -3  12   0      633.22      666.66     67.26 o
   3 -12   0      695.80      601.18     73.63 o
   3 -12   0      633.22      309.68     74.52 o
  -3  12  -1        2.11      108.86     72.75 o
   3 -12   1        2.11      241.03     64.10 o
   3 -11  -9      533.67      861.90     82.50 o
  -3  11   9      586.42      416.04     57.02 o
  -3  11   9      586.42      300.09     66.29 o
  -3  11   9      586.42      156.32     51.78 o
  -3  11   9      533.67      768.17     70.58 o
  -3  11   8       45.07      277.54     55.62 o
  -3  11   8       45.07      226.41     73.18 o
  -3  11   7      523.83      506.46     56.75 o
  -3  11   7      523.83      587.33     65.20 o
  -3  11   7      575.60      783.35     61.47 o
   3 -11  -7      523.83      453.66     62.09 o
  -3  11   7      575.60      727.58     57.66 o
  -3  11   7      575.60      796.65     62.03 o
   3 -11  -7      523.83      589.93     64.56 o
  -3  11   5     1830.57     1797.96     74.13 o
  -3  11   5     2011.49     1864.81     64.27 o
   3 -11  -5     1830.57     1887.17     68.84 o
  -3  11   5     2011.49     2047.22     63.18 o
  -3  11   5     1830.57     1621.30     64.93 o
   3 -11  -5     1830.57     1440.05     64.21 o
  -3  11   4        0.62      139.01     56.39 o
  -3  11   4        0.57       36.66     59.22 o
  -3  11   4        0.57      237.63     55.10 o
  -3  11   4        0.62       73.19     49.08 o
   3 -11  -4        0.57       67.30     56.00 o
   3 -11  -4        0.57      274.39     57.74 o
   3 -11  -4        0.62       86.94     51.05 o
  -3  11   3      421.20      509.42     66.67 o
   3 -11  -3      421.20      574.27     54.97 o
  -3  11   3      421.20      469.01     59.54 o
  -3  11   3      383.32      466.72     64.77 o
  -3  11   2      154.76      160.66     64.53 o
   3 -11  -2      170.05      230.47     59.54 o
  -3  11   2      170.05      354.82     60.80 o
   3 -11  -2      154.76      165.69     58.12 o
  -3  11   2      154.76      140.72     73.71 o
   3 -11  -2      154.76       64.83     63.76 o
  -3  11   0      128.38      292.78     71.79 o
  -3  11   0      141.06      292.68     62.93 o
  -3  11   0      128.38      234.61     64.06 o
   3 -11   0      141.06     -119.23     59.62 o
  -3  11  -1      687.50      851.51     67.69 o
  -3  11  -1      687.50      608.61     76.68 o
   3 -11   1      687.50      256.63     56.95 o
  -3  11  -2      535.70      492.66     66.73 o
   3 -11   2      535.70      485.66     68.07 o
  -3  11  -2      487.52      569.12     66.38 o
  -3  11  -2      487.52      773.63     75.45 o
   3 -11   2      487.52      335.55     65.90 o
  -3  11  -2      535.70      579.20     66.04 o
   3 -11   3       19.63      344.65     65.76 o
  -3  11  -3       19.63      267.18     70.83 o
  -3  11  -3       19.63       82.45     63.25 o
  -3  11  -4      618.84      454.29     65.09 o
  -3  11  -4      618.84      501.94     71.80 o
  -3  11  -4      563.18      551.93     64.91 o
  -3  11  -4      563.18      824.37     72.66 o
  -3  10  11      207.29      253.29     39.30 o
   3 -10 -11      188.64      438.18     74.06 o
  -3  10  11      188.64      129.00     57.19 o
  -3  10  10     1431.83     1458.67     73.41 o
  -3  10  10     1431.83     1316.42     48.68 o
   3 -10  -9      147.53      317.83     55.02 o
  -3  10   9      147.53      107.33     65.65 o
   3 -10  -9      147.53      467.10     64.66 o
  -3  10   9      162.11      400.75     50.36 o
  -3  10   9      162.11      339.90     55.10 o
  -3  10   9      162.11      306.29     45.20 o
  -3  10   8      796.17     1134.19     51.55 o
  -3  10   8      796.17     1105.13     53.83 o
  -3  10   7      125.69      -12.23     55.08 o
  -3  10   7      138.11      167.55     52.16 o
  -3  10   7      138.11      107.62     50.52 o
   3 -10  -7      125.69      167.45     52.27 o
  -3  10   7      138.11      308.56     57.85 o
   3 -10  -7      125.69      244.05     58.82 o
  -3  10   5     2365.96     2634.02     61.31 o
  -3  10   5     2599.80     2764.29     62.42 o
   3 -10  -5     2365.96     2256.16     59.91 o
  -3  10   5     2365.96     2423.41     60.37 o
  -3  10   5     2599.80     2458.49     62.48 o
  -3  10   4      157.04       73.09     52.02 o
   3 -10  -4      157.04      252.14     59.90 o
  -3  10   4      157.04      355.96     65.67 o
   3 -10  -4      172.56      275.25     49.51 o
  -3  10   4      172.56      331.74     57.60 o
  -3  10   4      172.56      102.57     54.21 o
   3 -10  -4      157.04      387.16     53.47 o
  -3  10   3     1000.41     1020.36     49.20 o
   3 -10  -3     1000.41     1186.33     47.66 o
  -3  10   3      910.43     1128.54     60.45 o
   3 -10  -3      910.43     1085.83     55.55 o
  -3  10   2       36.81      412.34     61.99 o
   3 -10  -2       36.81      -76.20     59.48 o
  -3  10   2       36.81      200.05     62.89 o
   3 -10  -2       40.44      219.60     57.96 o
   3 -10  -2       36.81       38.85     53.02 o
  -3  10   2       40.44     -119.01     59.50 o
  -3  10   1     3682.23     3424.75     78.89 o
   3 -10   0      363.20      416.48     56.84 o
   3 -10   0      330.53      377.48     66.37 o
  -3  10   0      363.20      467.22     67.94 o
  -3  10   0      330.53      801.98     77.46 o
   3 -10   0      330.53      542.56     51.61 o
  -3  10   0      330.53      510.70     65.74 o
  -3  10   0      363.20      414.96     61.43 o
  -3  10  -1     1816.15     1957.40     64.89 o
  -3  10  -1     1816.15     2116.10     73.98 o
   3 -10   1     1816.15     1878.37     67.08 o
  -3  10  -2      249.24      235.26     64.44 o
  -3  10  -2      226.82      194.39     68.99 o
  -3  10  -2      249.24      231.15     61.03 o
  -3  10  -2      226.82      168.51     61.19 o
  -3  10  -3     1719.18     2303.45     68.56 o
  -3  10  -3     1719.18     2068.76     62.88 o
   3 -10   3     1719.18     1853.17     59.63 o
  -3  10  -4      453.40      298.64     69.47 o
  -3  10  -4      453.40      539.24     65.74 o
  -3  10  -4      412.61      419.75     64.53 o
  -3  10  -4      412.61      358.73     69.05 o
   3 -10   4      453.40      383.59     66.99 o
  -3  10  -4      412.61      449.26     76.83 o
  -3  10  -5       27.58       99.86     71.43 o
  -3  10  -5       27.58     -144.90     72.45 o
  -3  10  -5       27.58      206.97     72.28 o
   3 -10   6      400.10      498.53     70.05 o
  -3  10  -6      400.10      206.58     59.78 o
  -3  10  -6      400.10      294.08     69.34 o
  -3  10  -6      364.12      557.62     71.75 o
  -3  10  -6      364.12      599.94     72.24 o
  -3  10  -6      400.10      647.40     56.96 o
  -3   9  12      729.35      625.80     64.69 o
  -3   9  11      449.14      531.46     44.45 o
   3  -9 -11      408.74      392.75     79.62 o
  -3   9  11      408.74      515.92     67.62 o
  -3   9  10     1578.82     1265.35     45.62 o
  -3   9  10     1578.82     1414.79     42.45 o
  -3   9  10     1578.82     1725.80     58.55 o
  -3   9   9       17.19      207.43     40.55 o
  -3   9   9       15.65      -37.36     62.26 o
   3  -9  -9       15.65       86.00     54.56 o
   3  -9  -9       15.65      245.13     65.91 o
  -3   9   9       17.19        3.72     45.61 o
  -3   9   8     3091.30     2716.55     55.45 o
  -3   9   8     3091.30     2730.57     78.02 o
  -3   9   7      196.78      358.88     52.96 o
  -3   9   7      196.78      319.60     52.31 o
   3  -9  -7      179.08      137.77     59.13 o
  -3   9   7      179.08      345.59     63.15 o
  -3   9   7      196.78      307.11     44.27 o
   3  -9  -7      179.08      -92.65     74.50 o
  -3   9   6     2548.38     2566.28     79.01 o
   3  -9  -5      128.36      205.26     53.73 o
  -3   9   5      128.36      127.83     58.14 o
  -3   9   5      128.36      146.76     57.60 o
  -3   9   5      141.04      445.83     50.15 o
  -3   9   5      141.04      537.09     53.64 o
  -3   9   5      141.04      422.41     50.44 o
   3  -9  -4      822.88      757.13     58.67 o
  -3   9   4      822.88      695.48     61.97 o
  -3   9   4      904.21     1126.47     62.39 o
  -3   9   4      822.88      901.50     67.35 o
   3  -9  -4      822.88      551.06     54.46 o
  -3   9   3     1030.69     1009.13     55.82 o
  -3   9   3      937.99     1242.57     65.67 o
   3  -9  -3      937.99      865.42     55.89 o
   3  -9  -3      937.99     1152.06     57.88 o
   3  -9  -3     1030.69     1126.43     43.90 o
  -3   9   2       96.68      463.14     66.16 o
  -3   9   2      106.24      107.83     53.83 o
   3  -9  -2       96.68      203.55     58.60 o
   3  -9  -2       96.68      313.25     47.65 o
  -3   9   2       96.68      163.08     60.51 o
   3  -9  -2      106.24      -19.83     51.90 o
  -3   9   0       99.56       15.14     63.78 o
  -3   9   0      109.40      153.17     59.24 o
  -3   9   0       99.56      371.35     72.47 o
   3  -9   0       99.56     -132.52     66.26 o
   3  -9   0       99.56      417.47     59.15 o
  -3   9   0      109.40       37.65     66.44 o
   3  -9   0      109.40      310.72     51.48 o
   3  -9   1     2014.98     2226.36     59.07 o
  -3   9  -1     2014.98     2166.47     65.98 o
  -3   9  -1     2014.98     2200.63     70.06 o
   3  -9   2       74.62       64.26     47.26 o
  -3   9  -2       74.62       38.37     63.74 o
  -3   9  -2       81.99       83.39     59.65 o
  -3   9  -2       74.62        0.88     62.98 o
   3  -9   2       81.99      172.61     57.29 o
  -3   9  -2       81.99      -35.45     63.91 o
  -3   9  -3     3015.04     3170.79     68.20 o
  -3   9  -3     3015.04     3541.92     79.28 o
   3  -9   3     3015.04     2615.19     46.55 o
   3  -9   3     3015.04     2604.53     63.52 o
  -3   9  -4       28.74      178.50     62.40 o
  -3   9  -4       26.16       19.88     54.87 o
   3  -9   4       28.74      226.91     58.71 o
  -3   9  -4       26.16      221.71     61.22 o
  -3   9  -4       26.16      119.40     64.58 o
  -3   9  -4       28.74      220.34     57.46 o
  -3   9  -5     1198.35     1305.55     75.39 o
   3  -9   5     1198.35     1552.49     82.61 o
  -3   9  -5     1198.35     1399.97     72.23 o
   3  -9   5     1198.35     1053.58     58.16 o
  -3   9  -5     1198.35     1465.76     69.13 o
  -3   9  -6      605.74      716.16     62.12 o
  -3   9  -6      605.74      824.85     58.08 o
   3  -9   6      605.74      650.59     63.50 o
  -3   9  -6      551.26      388.34     66.16 o
  -3   9  -6      551.26      450.57     62.70 o
   3  -9   6      605.74      630.71     54.64 o
  -3   8  12      108.32      231.15     74.50 o
   3  -8 -11     2072.95     2306.90     87.60 o
  -3   8  11     2277.83     1858.95     44.64 o
  -3   8  11     2277.83     2145.64     51.05 o
  -3   8  11     2072.95     2208.34     69.97 o
  -3   8  11     2277.83     1581.11     37.94 o
  -3   8  10      755.76      662.87     38.19 o
  -3   8  10      755.76      666.29     43.01 o
  -3   8   9       89.77      177.55     39.36 o
   3  -8  -9       81.70      100.00     65.94 o
  -3   8   9       89.77      206.15     47.24 o
   3  -8  -9       81.70      116.93     52.64 o
  -3   8   9       89.77      252.76     45.23 o
  -3   8   8     3222.11     3121.36     54.25 o
  -3   8   8     3222.11     3353.51     51.17 o
  -3   8   8     3222.11     2611.39     60.97 o
  -3   8   7      208.90      195.72     46.49 o
   3  -8  -7      190.11      350.30     76.92 o
  -3   8   7      208.90      244.08     47.99 o
   3  -8  -7      190.11      168.70     54.40 o
  -3   8   7      190.11      526.65     65.16 o
  -3   8   6     3230.09     3175.01     67.42 o
   3  -8  -5      101.34      143.91     49.11 o
  -3   8   5      111.35      155.35     42.79 o
  -3   8   5      101.34      128.94     54.03 o
  -3   8   5      111.35      291.87     49.19 o
  -3   8   5      101.34      132.27     50.20 o
  -3   8   5      111.35      207.58     55.98 o
  -3   8   4     1880.00     1785.31     62.97 o
   3  -8  -4     1880.00     2038.41     54.13 o
  -3   8   4     1880.00     1675.97     54.84 o
   3  -8  -4     1880.00     2011.27     58.90 o
  -3   8   3       87.13      164.14     56.64 o
   3  -8  -3       87.13      278.71     53.06 o
   3  -8  -3       87.13      115.98     47.33 o
  -3   8   3       87.13      155.75     48.97 o
   3  -8  -2     1397.78     1405.19     54.66 o
  -3   8   2     1397.78     1198.13     61.31 o
  -3   8   2     1535.93     1283.91     53.85 o
  -3   8   2     1535.93     1749.06     51.63 o
   3  -8  -2     1535.93     1423.90     49.31 o
  -3   8   2     1397.78     1226.61     65.19 o
  -3   8   1      794.03     1190.59     68.27 o
  -3   8   0      563.51      586.91     63.49 o
  -3   8   0      512.82      650.30     63.43 o
   3  -8   0      512.82      401.48     56.37 o
  -3   8   0      563.51      741.15     50.84 o
   3  -8   0      563.51      679.74     54.98 o
   3  -8   0      512.82      752.23     50.55 o
  -3   8   0      512.82      508.92     59.11 o
   3  -8   1     1833.74     1786.17     56.91 o
  -3   8  -1     1833.74     1572.51     66.42 o
  -3   8  -1     1833.74     1670.26     60.02 o
   3  -8   1     1833.74     1804.81     32.85 o
  -3   8  -2      666.25      540.15     71.19 o
  -3   8  -2      666.25      571.67     69.16 o
   3  -8   2      732.10      594.31     55.03 o
   3  -8   2      732.10      500.72     34.12 o
  -3   8  -2      732.10      502.18     55.26 o
  -3   8  -2      666.25      373.17     58.51 o
  -3   8  -3     1958.60     2062.35     67.28 o
   3  -8   3     1958.60     2008.72     64.75 o
  -3   8  -3     1958.60     1988.38     63.44 o
  -3   8  -4      153.85       29.43     67.92 o
  -3   8  -4      153.85       95.83     59.46 o
   3  -8   4      169.05      246.73     63.21 o
  -3   8  -4      169.05      385.20     64.73 o
   3  -8   4      169.05      255.95     54.04 o
  -3   8  -4      169.05      166.71     56.55 o
  -3   8  -5     2165.68     2294.24     74.78 o
   3  -8   5     2165.68     2253.13     77.19 o
   3  -8   5     2165.68     2506.77     61.71 o
  -3   8  -5     2165.68     2484.25     78.18 o
  -3   8  -5     2165.68     2050.05     66.17 o
  -3   8  -6       70.16       32.30     49.49 o
  -3   8  -6       70.16      297.67     60.57 o
  -3   8  -6       63.85      359.91     64.29 o
  -3   8  -6       70.16      166.83     53.10 o
  -3   8  -6       63.85        7.41     63.03 o
   3  -8   6       70.16      107.81     62.38 o
   3  -8   6       70.16      267.95     47.15 o
  -3   8  -6       63.85      160.46     60.95 o
   3  -8   8      121.06       93.98     58.88 o
  -3   8  -8      121.06      392.22     56.76 o
  -3   8  -8      110.17      347.84     58.53 o
  -3   8  -8      110.17      371.04     72.70 o
   3  -8   8      121.06      342.78     58.06 o
  -3   8  -8      110.17      338.72     63.26 o
  -3   8  -8      121.06      -33.33     55.70 o
  -3   8  -8      121.06       49.59     55.77 o
  -3   8  -9      207.08      340.56     66.00 o
  -3   8  -9      227.54      193.81     49.06 o
   3  -8   9      227.54       22.02     49.32 o
  -3   8  -9      207.08       56.26     56.96 o
  -3   8  -9      227.54      132.78     42.18 o
   3  -8   9      227.54      137.74     54.34 o
  -3   7  13      266.25      193.20     33.15 o
   3  -7 -13      242.30      477.62     56.65 o
  -3   7  13      242.30       91.20     55.38 o
   3  -7 -13      242.30      218.04     73.34 o
  -3   7  12       48.28      116.14     43.73 o
  -3   7  12       48.28       29.11     66.27 o
   3  -7 -11     1940.83     1998.68     64.49 o
  -3   7  11     2132.65     2231.34     54.94 o
  -3   7  11     2132.65     2056.37     40.82 o
  -3   7  11     2132.65     2309.61     47.81 o
  -3   7  11     1940.83     2087.44     61.92 o
  -3   7  10        4.89      166.42     47.48 o
  -3   7  10        4.89      265.03     64.69 o
  -3   7  10        4.89      209.27     38.12 o
  -3   7  10        4.89      188.09     44.63 o
  -3   7   9     1024.55      782.32     32.31 o
  -3   7   9     1024.55      957.87     45.23 o
   3  -7  -9      932.40      874.74     49.82 o
  -3   7   9     1024.55      736.23     41.35 o
  -3   7   9     1024.55      832.19     42.11 o
   3  -7  -9      932.40      755.56     60.18 o
  -3   7   9      932.40      862.62     54.54 o
  -3   7   8     1751.30     1519.00     46.35 o
  -3   7   8     1751.30     1919.69     36.85 o
  -3   7   8     1751.30     1891.57     79.41 o
  -3   7   8     1751.30     1617.93     43.55 o
  -3   7   7     1181.66     1209.57     56.44 o
   3  -7  -7     1181.66     1665.82     73.07 o
  -3   7   7     1298.45     1147.44     40.11 o
   3  -7  -7     1181.66     1534.55     50.70 o
  -3   7   6     1488.97     1785.07     59.93 o
  -3   7   5       93.39      225.88     48.43 o
  -3   7   5       93.39        9.59     49.36 o
  -3   7   5      102.62      200.64     43.49 o
   3  -7  -5       93.39      391.00     56.67 o
   3  -7  -5       93.39      218.35     49.93 o
  -3   7   4      295.58      -95.12     47.56 o
  -3   7   4      295.58       99.53     23.32 o
   3  -7  -4      295.58      215.99     46.15 o
   3  -7  -4      295.58       77.66     45.75 o
  -3   7   4      295.58      484.74     50.78 o
   3  -7  -3     2844.21     2712.68     51.77 o
  -3   7   3     2844.21     2970.86     52.90 o
   3  -7  -3     2844.21     3531.77     69.61 o
  -3   7   3     3125.32     2622.17     49.28 o
  -3   7   3     2844.21     2545.74     32.23 o
   3  -7  -2     2109.08     2142.48     60.45 o
  -3   7   2     2317.53     2080.86     53.21 o
  -3   7   2     2109.08     2293.27     54.07 o
  -3   7   2     2317.53     2637.99     55.64 o
  -3   7   2     2109.08     2467.03     62.11 o
   3  -7  -2     2317.53     2221.91     44.38 o
   3  -7  -2     2109.08     2152.88     55.70 o
   3  -7   0     2981.67     3128.89     49.72 o
   3  -7   0     2713.48     2233.51     44.13 o
  -3   7   0     2713.48     2866.60     64.85 o
  -3   7   0     2981.67     2736.67     62.34 o
  -3   7   0     2713.48     2516.37     58.56 o
  -3   7   0     2981.67     2543.30     55.34 o
   3  -7   1       66.40       90.08     32.79 o
  -3   7  -1       66.40       98.70     56.26 o
  -3   7  -1       66.40      222.00     30.97 o
  -3   7  -1       66.40      262.33     50.15 o
   3  -7   1       66.40      190.09     49.93 o
   3  -7   2     1038.72      891.04     34.07 o
  -3   7  -2      945.29     1039.19     61.70 o
  -3   7  -2     1038.72      831.57     37.99 o
  -3   7  -2     1038.72      975.68     57.61 o
   3  -7   2     1038.72     1028.25     50.90 o
   3  -7   2      945.29      949.79     54.97 o
  -3   7  -2      945.29      996.78     50.70 o
  -3   7  -2     1038.72     1140.30     55.23 o
  -3   7  -3     1159.62     1492.29     56.38 o
   3  -7   3     1159.62     1179.81     47.68 o
  -3   7  -3     1159.62     1401.84     54.97 o
   3  -7   4     1446.02     1584.05     63.98 o
  -3   7  -4     1446.02     1836.16     60.87 o
  -3   7  -4     1446.02     1636.56     61.68 o
   3  -7   4     1446.02     1613.67     38.41 o
   3  -7   4     1588.94     1907.12     59.25 o
  -3   7  -4     1588.94     1413.83     65.65 o
   3  -7   4     1588.94     1707.38     52.48 o
  -3   7  -4     1588.94     1484.41     53.05 o
  -3   7  -5      398.90      849.44     65.62 o
  -3   7  -5      398.90      148.99     70.33 o
   3  -7   5      398.90      191.07     64.54 o
  -3   7  -5      398.90      382.91     64.64 o
   3  -7   5      398.90      552.10     56.07 o
   3  -7   6      914.28     1373.77     65.94 o
  -3   7  -6      914.28     1232.78     64.89 o
  -3   7  -6     1004.64     1219.00     58.62 o
  -3   7  -6      914.28     1136.61     60.72 o
  -3   7  -6      914.28      814.17     75.43 o
   3  -7   6     1004.64     1174.26     64.24 o
  -3   7  -6     1004.64     1158.08     69.20 o
  -3   7  -6     1004.64     1123.68     45.62 o
   3  -7   8        3.13       49.29     49.58 o
  -3   7  -8        3.13       46.77     41.21 o
  -3   7  -8        2.85      221.44     62.69 o
  -3   7  -8        3.13      182.34     51.44 o
  -3   7  -8        2.85      121.54     52.32 o
  -3   7  -8        3.13      126.72     46.09 o
  -3   7  -8        2.85      201.17     54.51 o
  -3   7  -9       63.97       67.10     52.43 o
  -3   7  -9       63.97       75.24     58.46 o
   3  -7   9       70.29     -112.22     56.11 o
  -3   7  -9       70.29       57.90     54.17 o
   3  -7   9       70.29      119.83     50.79 o
  -3   7  -9       70.29       24.07     55.87 o
  -3   7  -9       63.97      162.06     55.90 o
   3  -7  10        2.22      -34.10     50.62 o
  -3   6  13       15.77      110.99     40.02 o
  -3   6  13       15.77      209.86     47.18 o
   3  -6 -13       14.35      160.40     67.45 o
   3  -6 -13       14.35     -107.55     53.78 o
  -3   6  12      895.99      900.89     46.52 o
  -3   6  12      895.99     1002.83     49.91 o
  -3   6  12      895.99      722.94     58.73 o
  -3   6  12      895.99     1087.05     65.07 o
  -3   6  11      204.76      316.19     40.75 o
  -3   6  11      204.76      311.58     47.92 o
   3  -6 -11      186.34      105.83     46.01 o
   3  -6 -11      186.34       35.75     73.50 o
  -3   6  11      186.34      216.57     48.92 o
  -3   6  11      204.76      159.94     35.42 o
  -3   6  11      204.76      189.03     49.66 o
  -3   6  10     2091.69     2160.71     43.62 o
  -3   6  10     2091.69     2062.58     44.84 o
  -3   6  10     2091.69     1826.64     59.59 o
  -3   6  10     2091.69     1993.66     49.79 o
   3  -6  -9     2033.52     2070.51     74.98 o
  -3   6   9     2234.51     2485.69     46.66 o
  -3   6   9     2033.52     2065.07     54.13 o
  -3   6   9     2234.51     2158.77     45.29 o
  -3   6   9     2234.51     1945.29     39.23 o
  -3   6   9     2234.51     2407.12     41.89 o
  -3   6   8      173.74       81.43     67.83 o
  -3   6   8      173.74       33.55     43.28 o
   3  -6  -7     1813.15     1739.28     48.37 o
   3  -6  -7     1992.36     1973.18     32.99 o
  -3   6   7     1992.36     2026.78     47.30 o
  -3   6   7     1992.36     2144.03     39.84 o
  -3   6   7     1992.36     2210.06     37.22 o
  -3   6   7     1992.36     2108.58     31.07 o
  -3   6   7     1813.15     1794.95     52.23 o
  -3   6   6       74.33      175.27     63.80 o
  -3   6   5     1255.68     1108.31     41.40 o
   3  -6  -5     1142.74     1063.20     46.76 o
  -3   6   5     1255.68     1090.98     38.14 o
  -3   6   5     1142.74      747.46     50.23 o
   3  -6  -5     1142.74      988.56     54.30 o
  -3   6   4      387.63      542.90     40.75 o
  -3   6   4      387.63      512.10     35.15 o
  -3   6   4      352.76      415.00     40.50 o
  -3   6   4      352.76      245.82     44.40 o
   3  -6  -4      352.76      251.79     40.62 o
   3  -6  -4      352.76      498.08     64.18 o
  -3   6   3     4150.14     4276.55     53.42 o
   3  -6  -3     4150.14     4213.83     47.48 o
  -3   6   3     4560.32     4943.08     47.72 o
[truncated: 842,167 more chars]
